# Supplementary material for: Genome-wide characterization of copy number variants and their functional relevance in indigenous draught cattle of South Asia
Source: PLoS One. 2026 Jul 13;21(7):e0353468. doi: 10.1371/journal.pone.0353468 (PMC13362094; doi:10.1371/journal.pone.0353468)
Supplement: S2 File — (TXT) [file pone.0353468.s002.txt]

Supporting Information S2 File. List of background gene set used for enrichment analysis using ShinyGo
LOC109556654
LOC139176062
LOC109556655
CLIC6
RCAN1
KCNE1
SMIM34
SMIM11
C1H21orf140
KCNE2
MRPS6
SLC5A3
LOC139185382
LOC139180924
ATP5PO
ITSN1
TRNAC-GCA
CRYZL1
DONSON
SON
GART
DNAJC28
TMEM50B
LOC139185334
IFNGR2
LOC139181812
IFNAR1
IL10RB
IFNAR2
LOC109563679
OLIG1
OLIG2
LOC109563700
EPCIP
PAXBP1
SYNJ1
CFAP298
EVA1C
LOC139177557
URB1
MRAP
MIS18A
TRNAG-UCC
HUNK
LOC139182139
SCAF4
SOD1
TRNAG-CCC
TIAM1
KRTAP11-1
KRTAP7-1
KRTAP8-1
LOC109563737
LOC139185238
LOC139177597
LOC109563744
LOC109562066
LOC139177611
LOC109562073
LOC109562079
LOC109562086
LOC139177627
LOC139177643
LOC139185246
LOC109563752
LOC109562097
LOC139185247
LOC139177722
LOC109563759
LOC139177728
LOC109563768
LOC139177761
TRNAY-GUA
KRTAP15-1
LOC109563785
LOC109562126
LOC109563793
LOC109563802
LOC109563810
KRTAP27-1
KRTAP26-1
KRTAP24-1
CLDN8
CLDN17
GRIK1
LOC139185272
BACH1
LOC139178026
MAP3K7CL
LOC109556841
CCT8
USP16
RWDD2B
LTN1
N6AMT1
LOC139185288
LOC109563841
LOC139185338
ADAMTS5
ADAMTS1
LOC139178058
CYYR1
LOC139182193
LOC139182194
LOC139185385
APP
TRNAR-CCU
LOC139185271
GABPA
ATP5PF
JAM2
MRPL39
LOC139185268
LOC139185279
LOC109563848
NCAM2
TRNAV-CAC
LOC139178200
LOC139185282
TRNAC-ACA
TMPRSS15
CHODL
LOC139182215
LOC139182214
TRNAW-CCA
C1H21orf91
LOC139185384
BTG3
TRNAK-UUU
CXADR
USP25
LOC139178207
LOC139178213
LOC139182224
LOC139176037
NRIP1
LOC139178221
LOC139182240
LOC109560730
LOC139178239
HSPA13
LOC109560994
RBM11
LIPI
ROBO2
LOC139183205
TRNAG-UCC
ROBO1
TRNAC-GCA
TRNAC-ACA
LOC139178242
TRNAC-ACA
GBE1
LOC109563864
TRNAC-GCA
LOC139185377
LOC139185289
LOC139178261
CADM2
LOC139182246
VGLL3
LOC109561961
LOC139182250
CHMP2B
POU1F1
HTR1F
LOC139182261
CGGBP1
ZNF654
LOC109562547
C1H3orf38
CSNK2A2IP
EPHA3
LOC139178367
LOC139182269
PROS1
ARL13B
STX19
NSUN3
LOC139178442
LOC109563249
EPHA6
LOC139185281
LOC139185389
ARL6
LOC109563481
CRYBG3
RIOX2
GABRR3
LOC109563919
LOC109562255
LOC109563926
LOC109563934
LOC109562260
LOC109563939
LOC109562273
LOC109562290
LOC109563943
LOC109563947
LOC109563955
LOC109563964
LOC109563971
LOC109563977
LOC109563986
LOC139178696
LOC109562321
LOC139185303
LOC109562328
LOC109562345
LOC109562348
CLDND1
GPR15
LOC139185367
CPOX
LOC109564677
LOC139185328
LOC109564771
ST3GAL6
DCBLD2
TRNAE-UUC
LOC139182309
COL8A1
CMSS1
FILIP1L
LOC109565637
TBC1D23
NIT2
TOMM70
LNP1
LOC139176065
TMEM45A
ADGRG7
TFG
ABI3BP
IMPG2
SENP7
TRNAS-GGA
LOC109567806
TRMT10C
PCNP
ZBTB11
RPL24
CEP97
NXPE3
NFKBIZ
LOC139185292
LOC139182592
LOC139182597
TRNAW-CCA
ZPLD1
TRNAF-AAA
LOC139185310
ALCAM
CBLB
LOC139182606
CCDC54
LOC139182618
LOC139185350
BBX
TRNAC-ACA
LOC139178816
LOC139182621
LOC109564051
CD47
IFT57
HHLA2
MYH15
CIP2A
DZIP3
TRNAC-ACA
TRAT1
GUCA1C
MORC1
C1H3orf85
DPPA2
DPPA4
LOC109569889
LOC139178924
LOC139185257
LOC139178930
TRNAE-UUC
LOC109562456
NECTIN3
CD96
ZBED2
PLCXD2
PHLDB2
LOC139182687
ABHD10
TAGLN3
TMPRSS7
C1H3orf52
GCSAM
SLC9C1
LOC109572737
CD200
BTLA
ATG3
SLC35A5
CCDC80
LOC139178949
CD200R1L
LOC109573602
GTPBP8
NEPRO
BOC
CFAP44
SPICE1
SIDT1
USF3
LOC139185395
LOC109574953
NAA50
ATP6V1A
LOC109575172
ZDHHC23
CCDC191
QTRT2
DRD3
LOC139185269
LOC139182792
TIGIT
ZBTB20
LOC139184595
LOC139178960
LOC139182798
TRNAS-GGA
LOC139178967
GAP43
LSAMP
TRNAK-UUU
TRNAC-GCA
TRNAW-CCA
TRNAR-GCG
IGSF11
TEX55
UPK1B
B4GALT4
LOC139182858
ARHGAP31
TMEM39A
POGLUT1
TIMMDC1
CD80
ADPRH
PLA1A
LOC139184943
POPDC2
COX17
CFAP91
NR1I2
GSK3B
GPR156
LOC109564124
LRRC58
FSTL1
NDUFB4
HGD
RABL3
GTF2E1
LOC139185323
STXBP5L
POLQ
ARGFX
FBXO40
HCLS1
GOLGB1
IQCB1
EAF2
LOC139185802
SLC15A2
LOC109554059
ILDR1
CD86
CASR
CSTA
MIX23
FAM162A
LOC109555003
WDR5B
KPNA1
LOC139185254
LOC139177626
PARP9
DTX3L
PARP14
HSPBAP1
SLC49A4
SEMA5B
PDIA5
SEC22A
ADCY5
HACD2
MYLK
CCDC14
ROPN1
KALRN
LOC139183026
LOC109555951
UMPS
ITGB5
MUC13
TRNAG-UCC
LOC139183035
HEG1
SLC12A8
ZNF148
SNX4
OSBPL11
LMLN
LOC139185381
IQCG
LOC139185308
RPL35A
LRCH3
LOC139185341
LOC139185344
FYTTD1
RUBCN
MUC20
MUC4
TNK2
TFRC
LOC109556181
ZDHHC19
SLC51A
LOC109565148
PCYT1A
DYNLT2B
TM4SF19
UBXN7
LOC139183099
RNF168
SMCO1
TRNAE-CUC
WDR53
FBXO45
NRROS
CEP19
PIGX
PAK2
SENP5
NCBP2
NCBP2AS2
PIGZ
MELTF
DLG1
LOC139185356
LOC139185259
BDH1
LOC139180356
LOC139183139
LOC109556372
APOD
PPP1R2
ACAP2
XXYLT1
LOC109556415
FAM43A
LSG1
LOC139183156
TMEM44
ATP13A3
GP5
LRRC15
CPN2
LOC139183166
LOC109556499
LOC139179028
LOC139183167
HES1
LOC139183170
OPA1
LOC139183173
ATP13A4
LOC139183172
ATP13A5
PLAAT1
LOC139183182
LOC139179072
LOC139185392
LOC139183183
MB21D2
FGF12
LOC139183186
CCDC50
UTS2B
OSTN
LOC109562705
GMNC
LOC139183195
LOC109566006
IL1RAP
CLDN16
CLDN1
TRNAR-CCU
P3H2
TRNAC-GCA
TP63
TPRG1
TRNAS-GGA
LOC139183214
LPP
LOC109556857
LOC109556849
LOC139179094
LOC139179122
LOC139179148
LOC109564203
LOC109556864
LOC139183216
BCL6
RTP2
SST
LOC139183218
RTP4
LOC109556973
MASP1
RTP1
LOC139183230
ST6GAL1
LOC139183233
ADIPOQ
RFC4
EIF4A2
LOC139185329
LOC139185311
LOC139185358
LOC139185363
KNG1
LOC139183244
HRG
LOC139183246
FETUB
AHSG
LOC139183256
DNAJB11
LOC139183257
TBCCD1
LOC139183259
CRYGS
DGKG
ETV5
TRA2B
TRNAE-UUC
IGF2BP2
SENP2
LIPH
TMEM41A
MAP3K13
LOC139183287
EHHADH
C1H3orf70
VPS8
TRNAK-UUU
LOC139185387
LOC139183351
LOC109564242
MAGEF1
LOC139183387
EPHB3
LOC109564249
CHRD
THPO
POLR2H
CLCN2
FAM131A
EIF4G1
LOC139185353
PSMD2
ECE2
CAMK2N2
ALG3
VWA5B2
ABCF3
LOC109557450
AP2M1
DVL3
EIF2B5
LOC109557464
LOC139179375
LOC109564260
ABCC5
LOC109557499
PARL
MAP6D1
YEATS2
KLHL24
LOC139179416
KLHL6
LOC139183602
LOC109557590
LOC139185312
LOC139185360
LOC139185313
MCF2L2
B3GNT5
LAMP3
MCCC1
DCUN1D1
ATP11B
TRNAS-GGA
TRNAC-ACA
LOC139183622
LOC139183621
TRNAR-UCU
LOC139183633
LOC109564293
SOX2
LOC139183632
TRNAG-GCC
DNAJC19
FXR1
TRNAC-ACA
CCDC39
TTC14
LOC139183639
TRNAW-CCA
PEX5L
TRNAC-ACA
USP13
NDUFB5
MRPL47
ACTL6A
GNB4
MFN1
ZNF639
KCNMB3
PIK3CA
LOC139185333
ZMAT3
TRNAG-UCC
KCNMB2
LOC139179429
LOC139185299
LOC139179462
LOC139183664
TRNAY-GUA
LOC139183668
TBL1XR1
LOC139183669
TRNAW-CCA
LOC139183670
LOC139185263
NAALADL2
LOC139185355
LOC109557979
LOC139185337
NLGN1
SPATA16
LOC109564322
ECT2
NCEH1
TNFSF10
GHSR
LOC139179489
FNDC3B
LOC109558065
LOC139183699
TMEM212
PLD1
LOC109558154
LOC139176153
TNIK
LOC109558183
LOC139176190
SLC2A2
EIF5A2
RPL22L1
TRNAE-CUC
SLC7A14
LOC139183738
CLDN11
SKIL
PRKCI
LOC139179509
TRNAK-CUU
PHC3
GPR160
LOC139185351
TRNAG-UCC
SEC62
SAMD7
LRRC31
LRRIQ4
TRNAY-GUA
LRRC34
MYNN
ACTRT3
TRNAV-AAC
LOC139185266
LOC109558475
MECOM
LOC139179672
LOC109562912
GOLIM4
LOC109564383
SERPINI1
PDCD10
WDR49
SERPINI2
ZBBX
LOC139185397
BCHE
SLITRK3
SI
LOC139185290
TRNAS-GGA
TRNAW-CCA
OTOL1
LOC139182152
SPTSSB
NMD3
B3GALNT1
PPM1L
LOC139184019
ARL14
KPNA4
LOC139185362
TRIM59
SMC4
IFT80
C1H3orf80
LOC109563010
IL12A
LOC139184027
TRNAW-CCA
SCHIP1
IQCJ
TRNAC-GCA
LOC109563030
MFSD1
LOC139176363
RARRES1
GFM1
LXN
MLF1
RSRC1
SHOX2
VEPH1
PTX3
LOC139185396
LOC139185278
LOC139184049
CCNL1
LOC109564487
LEKR1
TRNAW-CCA
LOC139184051
TIPARP
TRNAQ-CUG
SSR3
KCNAB1
TRNAE-UUC
LOC109563043
LOC139184066
GMPS
LOC139184071
TRNAS-GGA
SLC33A1
C1H3orf33
PLCH1
LOC139184078
TRNAC-ACA
TRNAG-GCC
STRIT1
LOC139185321
MME
TRNAK-UUU
TRNAC-GCA
GPR149
DHX36
ARHGEF26
LOC139184082
TRNAG-CCC
LOC139184083
RAP2B
LOC139185274
P2RY1
LOC139179753
MBNL1
LOC139184094
SUCNR1
LOC139184098
LOC139184101
LOC139182241
LOC139179776
IGSF10
MED12L
P2RY12
P2RY13
GPR87
P2RY14
GPR171
CLRN1
MINDY4B
SIAH2
TRNAR-CCU
ERICH6
SELENOT
EIF2A
LOC139185336
SERP1
TSC22D2
LOC139184115
LOC139179791
PFN2
RNF13
ANKUB1
COMMD2
TRNAW-CCA
WWTR1
TM4SF4
TM4SF1
TM4SF18
LOC109564525
LOC109559368
TRNAG-CCC
HPS3
HLTF
GYG1
LOC139184129
LOC139184130
CPA3
CPB1
AGTR1
LOC139184139
LOC109563123
LOC139185318
LOC139179839
LOC109564547
TRNAC-ACA
LOC139184146
ZIC4
ZIC1
LOC139185371
PLSCR5
LOC139184147
PLSCR1
LOC109563137
LOC109559455
TRNAS-GGA
PLSCR4
PLOD2
LOC139185398
DIPK2A
LOC109559495
LOC109559500
SLC9A9
TRNAK-UUU
LOC139184155
CHST2
U2SURP
TRNAS-GGA
PAQR9
PCOLCE2
TRPC1
PLS1
LOC109559554
LOC139184178
TRNAG-UCC
ATR
XRN1
GK5
TFDP2
LOC139182209
ATP1B3
GRK7
RNF7
LOC109564601
LOC139185295
RASA2
ZBTB38
LOC139184224
LOC139184231
PXYLP1
LOC139179941
SPSB4
LOC139179945
SLC25A36
TRIM42
CLSTN2
LOC109559774
TRNAG-UCC
LOC109559781
RBP2
LOC139185340
COPB2
MRPS22
TRNAE-UUC
TRNAG-CCC
LOC139179962
LOC139182299
LOC139182316
LOC139179982
LOC139179990
LOC139184262
FOXL2
TRNAW-CCA
LOC109563213
PIK3CB
FAIM
CEP70
ESYT3
TRNAG-CCC
MRAS
LOC109559889
NME9
ARMC8
DBR1
A4GNT
DZIP1L
TRNAW-CCA
CLDN18
SOX14
TRNAG-CCC
LOC139180011
LOC139185287
IL20RB
NCK1
LOC109560055
SLC35G2
LOC109563234
STAG1
PCCB
MSL2
PPP2R3A
LOC139184511
TRNAC-ACA
LOC139185267
EPHB1
TRNAW-CCA
LOC139184524
KY
CEP63
ANAPC13
AMOTL2
LOC139184541
RYK
SLCO2A1
RAB6B
LOC139184546
LOC109560217
TOPBP1
CDV3
LOC139185315
BFSP2
TMEM108
NPHP3
UBA5
ACAD11
ACKR4
DNAJC13
LOC139177196
ACP3
TRNAC-ACA
CPNE4
TRNAS-GCU
MRPL3
LOC139184568
NUDT16
NEK11
LOC139185298
ASTE1
ATP2C1
LOC139184596
PSMG1
BRWD1
LOC109563294
GET1
LCA5L
LOC139185343
LOC139185348
SH3BGR
LOC139185379
B3GALT5
IGSF5
PCP4
DSCAM
LOC139185260
TRNAF-GAA
BACE2
TRNAG-UCC
FAM3B
LOC139184639
MX2
LOC139184641
MX1
TMPRSS2
LOC109560558
LOC139182656
LOC109560581
RIPK4
LOC109564684
PRDM15
C2CD2
ZBTB21
UMODL1
LOC139184651
ABCG1
LOC139184653
TFF3
TFF2
TFF1
TMPRSS3
UBASH3A
RSPH1
SLC37A1
PDE9A
LOC109560667
WDR4
NDUFV3
PKNOX1
CBS
LOC139184795
U2AF1
CRYAA
LOC139182685
SIK1
LOC139184804
LOC139184805
HSF2BP
RRP1B
PDXK
LOC109564706
LOC109561151
RRP1
AGPAT3
TRAPPC10
PWP2
GATD3
ICOSLG
DNMT3L
AIRE
PFKL
CFAP410
TRPM2
LRRC3
TSPEAR
LOC109560895
LOC109560928
LOC109560917
LOC109560884
LOC109560906
LOC109560961
LOC109560939
LOC109560950
LOC109560861
LOC109563356
LOC109560972
LOC109560983
LOC109563339
LOC109560872
UBE2G2
SUMO3
PTTG1IP
ITGB2
SLX9
LOC109560751
ADARB1
POFUT2
LOC109561265
COL18A1
SLC19A1
LOC109561254
LOC139184935
PCBP3
LOC139184941
COL6A1
COL6A2
FTCD
LOC139184959
SPATC1L
LSS
MCM3AP
YBEY
C1H21orf58
PCNT
LOC109561379
DIP2A
S100B
PRMT2
LOC109563394
LOC109561417
FBXO25
TDRP
LOC109563405
RUNX1
LOC139185062
SETD4
LOC109561446
LOC109564723
LOC139185117
CBR3
DOP1B
LOC109564735
MORC3
TRNAC-GCA
CHAF1B
CLDN14
LOC109561528
LOC109561534
SIM2
HLCS
LOC139185143
RIPPLY3
LOC139185285
PIGP
TTC3
VPS26C
LOC139185184
LOC139180205
LOC139182737
DYRK1A
LOC139185187
LOC139185188
KCNJ6
LOC139185316
LOC139185302
LOC139185192
KCNJ15
ERG
LOC109561655
ETS2
LOC109561662
LOC139180222
PIK3R4
LOC109563454
COL6A5
LOC109563465
LOC139185201
CAPN7
SH3BP5
METTL6
EAF1
COLQ
LOC139185204
HACL1
BTD
ANKRD28
LOC139185222
LOC139180240
GALNT15
DPH3
OXNAD1
RFTN1
DAZL
LOC139185380
LOC139177520
PLCL2
LOC139185400
TBC1D5
LOC139185383
TRNAC-GCA
SATB1
LOC139182757
LOC139185230
LOC139180307
KCNH8
LOC139180336
EFHB
LOC139185232
RAB5A
PP2D1
KAT2B
SGO1
LOC139176023
LOC139185235
LOC139176031
LGSN
OCA2
LOC139179379
HERC2
LOC139186539
TRNAE-CUC
NIPA1
NIPA2
CYFIP1
TUBGCP5
TRNAE-UUC
CCDC115
IMP4
PTPN18
LOC139186557
AMER3
ARHGEF4
FAM168B
PLEKHB2
LOC139179323
TRNAC-ACA
LOC139179031
LOC139179165
LOC139186242
HS6ST1
UGGT1
SAP130
AMMECR1L
POLR2D
WDR33
SFT2D3
LIMS2
GPR17
MYO7B
IWS1
TRNAE-UUC
PROC
LOC139186616
MAP3K2
ERCC3
CYP27C1
LOC109576288
BIN1
LOC139186656
LOC139186657
NAB1
LOC139186660
NEMP2
MFSD6
INPP1
LOC139186843
HIBCH
TRNAW-CCA
C2H2orf88
LOC109565554
MSTN
LOC109576293
PMS1
ORMDL1
OSGEPL1
ANKAR
ASNSD1
ASDURF
SLC40A1
LOC139186867
WDR75
LOC139186868
COL5A2
COL3A1
LOC109574961
GULP1
LOC139179019
TRNAH-AUG
LOC139186244
LOC109565709
TFPI
CALCRL
ZSWIM2
FAM171B
ITGAV
TRNAG-UCC
ZC3H15
LOC139186245
FSIP2
LOC139186246
ZNF804A
LOC109565764
LOC139186896
LOC139179176
NUP35
DUSP19
NCKAP1
FRZB
LOC139179364
DNAJC10
LOC109574804
PDE1A
PPP1R1C
ITPRID2
NEUROD1
CERKL
ITGA4
LOC139186946
TRNAF-AAA
LOC139186949
LOC139186947
LOC139186950
UBE2E3
CWC22
LOC139186529
LOC139179102
ZNF385B
TRNAC-ACA
LOC109565962
LOC139186967
SESTD1
TRNAC-GCA
CCDC141
LOC139179366
TTN
LOC139185806
PLEKHA3
FKBP7
PJVK
PRKRA
OSBPL6
LOC139179242
TRNAG-GCC
LOC139186990
RBM45
LOC139185816
PDE11A
LOC109566118
LOC109566125
AGPS
TRNAR-ACG
LOC139185821
NFE2L2
HNRNPA3
LOC109576342
LOC139186999
LOC139186998
LOC139187001
LOC139187000
LOC139179351
LOC139186252
TRNAC-ACA
MTX2
HOXD1
HOXD3
HOXD4
HOXD8
HOXD9
HOXD11
HOXD10
HOXD12
HOXD13
EVX2
LOC109576357
LNPK
LOC139186264
LOC139187137
LOC139187140
LOC139179079
ATP5MC3
ATF2
CHN1
CHRNA1
WIPF1
LOC109566325
LOC139187174
LOC139179058
GPR155
SCRN3
CIR1
SP9
LOC139179106
OLA1
LOC139187190
SP3
LOC139187200
CDCA7
TRNAE-CUC
MAP3K20
LOC139179373
RAPGEF4
LOC109566447
LOC139187236
LOC139179328
TRNAG-UCC
PDK1
LOC139179318
ITGA6
LOC139187251
LOC109576387
TRNAW-CCA
DLX2
DLX1
METAP1D
SLC25A12
HAT1
DYNC1I2
LOC139179322
CYBRD1
DCAF17
METTL8
TLK1
TRNAY-AUA
GORASP2
GAD1
SP5
MYO3B
LOC139179081
LOC139179085
UBR3
METTL5
SSB
LOC139179319
LOC109566637
KLHL23
PHOSPHO2
CFAP210
PPIG
FASTKD1
LOC139179290
KLHL41
LOC109566767
BBS5
TRNAR-UCU
LRP2
DHRS9
ABCB11
G6PC2
SPC25
LOC139179381
NOSTRIN
LOC139187326
CERS6
STK39
LOC139187328
B3GALT1
XIRP2
SCN7A
SCN9A
LOC109575216
LOC139187339
SCN1A
LOC139179026
TTC21B
GALNT3
CSRNP3
LOC139179015
SCN2A
SCN3A
LOC139179357
SLC38A11
LOC139179361
COBLL1
LOC109567021
GRB14
FIGN
LOC139187373
LOC139187374
KCNH7
LOC109567050
GCA
LOC139179070
IFIH1
FAP
GCG
LOC139185701
LOC139187396
DPP4
SLC4A10
TBR1
PSMD14
TRNAE-UUC
LOC139186286
TANK
RBMS1
LOC139176115
LOC109567197
ITGB6
LOC109567240
LOC139185870
PLA2R1
LOC139179154
LY75
MARCHF7
BAZ2B
WDSUB1
TANC1
TRNAY-GUA
DAPL1
PKP4
CCDC148
LOC139176246
LOC139179292
UPP2
LOC139186513
LOC139179069
ACVR1
ACVR1C
CYTIP
LOC139179141
ERMN
GALNT5
TRNAC-ACA
GPD2
TRNAG-GCC
TRNAA-CGC
NR4A2
LOC139179367
LOC139185704
KCNJ3
GALNT13
LOC139186287
RPRM
LOC139186289
TRNAC-ACA
ARL6IP6
TRNAY-GUA
LOC139179378
PRPF40A
FMNL2
LOC139185886
STAM2
CACNB4
TRNAC-GCA
ARL5A
NEB
LOC139176352
RIF1
TNFAIP6
NMI
RBM43
LOC109576583
RND3
LOC139176366
LOC139179295
MMADHC
LOC139176370
LYPD6
LOC139176377
TRNAS-GGA
LYPD6B
KIF5C
EPC2
LOC139179310
MBD5
LOC109567953
ORC4
ACVR2A
LOC139186290
LOC139176388
LOC139186319
LOC139176389
LOC139176391
ZEB2
LOC139176403
LOC139176404
GTDC1
LOC139186046
ARHGAP15
KYNU
LRP1B
LOC109568083
LOC139176410
NXPH2
SPOPL
LOC139176411
LOC139186352
HNMT
THSD7B
TRNAH-AUG
LOC139176413
TRNAR-CCU
LOC139179020
LOC109568156
LOC139176415
LOC139176414
CXCR4
DARS1
MCM6
LCT
UBXN4
LOC139185706
R3HDM1
ZRANB3
LOC139179030
RAB3GAP1
MAP3K19
CCNT2
ACMSD
TMEM163
MGAT5
LOC139179377
LOC139179272
NCKAP5
LYPD1
GPR39
SLC35F5
LOC109568443
LOC139176455
ACTR3
TRNAC-GCA
LOC139179275
DPP10
LOC139179145
DDX18
LOC109576642
CCDC93
INSIG2
LOC139186381
LOC139186389
EN1
MARCO
C1QL2
STEAP3
C2H2orf76
DBI
LOC139186394
TMEM37
SCTR
CFAP221
TRNAE-UUC
TRNAC-GCA
TMEM177
LOC109568553
PTPN4
LOC139176680
EPB41L5
TRNAG-CCC
LOC139179305
TMEM185B
RALB
INHBB
LOC139176692
GLI2
TRNAL-CAA
TFCP2L1
CLASP1
LOC139179256
NIFK
TSN
TRNAE-UUC
LOC139186403
CNTNAP5
TRNAS-GGA
GYPC
TEX51
LOC139176719
GLS
STAT1
LOC139176731
STAT4
MYO1B
LOC139176736
LOC139176735
NABP1
CAVIN2
TMEFF2
LOC139186419
LOC139186421
TRNAD-AUC
SLC39A10
DNAH7
STK17B
HECW2
LOC139176753
TRNAW-CCA
CCDC150
GTF3C3
C2H2orf66
PGAP1
ANKRD44
LOC139176774
SF3B1
COQ10B
LOC139179076
HSPD1
LOC109569074
LOC139186189
RFTN2
MARS2
BOLL
PLCL1
LOC139179317
LOC139179050
SATB2
LOC139179370
FTCDNL1
LOC139176781
LOC139176782
C2H2orf69
TYW5
MAIP1
LOC139176795
LOC109569246
SPATS2L
KCTD18
SGO2
AOX1
LOC139186201
TRNAW-CCA
LOC109569310
LOC139176799
LOC109569328
LOC139176802
BZW1
LOC139185717
CLK1
PPIL3
NIF3L1
ORC2
HYCC2
LOC139179088
NDUFB3
LOC139179309
CFLAR
LOC109575574
LOC139176857
CASP8
FLACC1
TRAK2
STRADB
C2CD6
TRNAG-CCC
TMEM237
MPP4
LOC139179065
TRNAC-GCA
ALS2
CDK15
LOC139186428
FZD7
KIAA2012
SUMO1
LOC139179121
NOP58
LOC139179225
LOC139179223
LOC139179279
LOC139179274
BMPR2
FAM117B
ICA1L
WDR12
LOC139177072
CARF
NBEAL1
CYP20A1
ABI2
RAPH1
CD28
CTLA4
ICOS
LOC139179086
TRNAS-GGA
PARD3B
NRP2
LOC139179022
INO80D
LOC139176081
TRNAC-GCA
TRNAW-CCA
LOC109569927
NDUFS1
EEF1B2
LOC139179131
LOC139179133
CMKLR2
ZDBF2
ADAM23
FAM237A
DYTN
MDH1B
FASTKD2
TRNAC-GCA
CPO
KLF7
LOC139186436
LOC139185727
CREB1
METTL21A
LOC139177106
CCNYL1
FZD5
PLEKHM3
LOC109576774
LOC109576783
LOC109576799
LOC109576808
LOC109576824
LOC109576830
C2H2orf80
IDH1
PIKFYVE
LOC139177128
PTH2R
LOC139186447
LOC139179321
LOC139186448
MAP2
UNC80
RPE
KANSL1L
ACADL
MYL1
LANCL1
CPS1
LOC139179233
TRNAC-GCA
ERBB4
LOC139179215
IKZF2
SPAG16
LOC139179254
TRNAR-GCG
VWC2L
BARD1
ABCA12
LOC139179108
LOC139186453
ATIC
FN1
LOC139177239
MREG
LOC139179219
PECR
TMEM169
XRCC5
MARCHF4
LOC139186457
SMARCAL1
RPL37A
IGFBP2
IGFBP5
TRNAS-GGA
TRNAY-GUA
TNP1
LOC139177278
TRNAY-GUA
TRNAC-ACA
TNS1
RUFY4
CXCR2
LOC109570482
ARPC2
LOC139179144
GPBAR1
AAMP
PNKD
TMBIM1
CATIP
LOC109570567
SLC11A1
CTDSP1
VIL1
USP37
CNOT9
PLCD4
ZNF142
BCS1L
RNF25
STK36
TTLL4
CYP27A1
PRKAG3
LOC109570771
WNT6
LOC139177378
WNT10A
CDK5R2
FEV
LOC139177415
CRYBA2
CFAP65
IHH
NHEJ1
SLC23A3
CNPPD1
RETREG2
ZFAND2B
ABCB6
ATG9A
ANKZF1
GLB1L
STK16
TUBA4A
LOC109571090
DNAJB2
PTPRN
RESP18
DNPEP
DES
SPEG
SPEGNB
GMPPA
ASIC4
CHPF
TMEM198
OBSL1
INHA
STK11IP
LOC139177533
SLC4A3
LOC139177534
LOC139177535
EPHA4
LOC109571253
LOC139179314
PAX3
RNF228
LOC139177538
SGPP2
FARSB
LOC109571259
MOGAT1
ACSL3
LOC109571278
KCNE4
LOC139179267
SCG2
AP1S3
WDFY1
MRPL44
SERPINE2
LOC139177550
FAM124B
CUL3
CCDC195
DOCK10
NYAP2
LOC139177555
LOC109571346
IRS1
LOC139186237
RHBDD1
COL4A4
COL4A3
MFF
TM4SF20
LOC139186238
LOC139177560
AGFG1
LOC139185733
LOC139185734
SLC19A3
LOC139185736
LOC139185738
LOC139185740
LOC139185741
CCL20
DAW1
SPHKAP
PID1
DNER
LOC139179017
TRIP12
FBXO36
LOC139177582
LOC139179371
LOC139179313
SLC16A14
GPR148
LOC139177583
SP110
LOC109571642
SP100
LOC139177598
LOC109571885
CAB39
ITM2C
LOC139179312
GPR55
SPATA3
C2H2orf72
PSMD1
HTR2B
ARMC9
LOC139179083
LOC139179352
TRNAG-CCC
LOC109571976
B3GNT7
TRNAG-UCC
NCL
LOC139179100
LOC139179128
LOC139179117
LOC109572001
NMUR1
TRNAG-CCC
TEX44
LOC139177619
LOC139177621
LOC109572007
PTMA
PDE6D
TRNAK-UUU
COPS7B
NPPC
DIS3L2
LOC139177631
LOC109572075
LOC109577003
LOC109572085
LOC109577007
LOC139177646
LOC109577011
ECEL1
LOC139186470
PRSS56
CHRND
LOC139177649
CHRNG
EIF4E2
LOC139177664
PHC2
A3GALT2
LOC139177675
ZNF362
LOC109572165
TRIM62
LOC139177717
LOC109575990
AZIN2
AK2
LOC109572214
RNF19B
TMEM54
HPCA
FNDC5
S100PBP
YARS1
NHSL3
LOC139177782
SYNC
RBBP4
ZBTB8OS
ZBTB8A
ZBTB8B
BSDC1
TSSK3
FAM229A
LOC139177873
MARCKSL1
HDAC1
LCK
TRNAG-CCC
FAM167B
LOC109572384
EIF3I
TMEM234
DCDC2B
IQCC
CCDC28B
TXLNA
KPNA6
LOC139179248
TMEM39B
KHDRBS1
LOC139177988
PTP4A2
TRNAG-GCC
LOC139186474
SPOCD1
ADGRB2
LOC109577054
COL16A1
PEF1
HCRTR1
LOC139186475
TINAGL1
LOC109576038
SERINC2
FABP3
ZCCHC17
LOC139178017
SNRNP40
NKAIN1
PUM1
LOC139179124
LOC139179123
LOC139179119
TRNAC-ACA
SDC3
LOC139186477
LOC139178036
TRNAC-GCA
LAPTM5
MATN1
LOC139186479
PTPRU
MECR
LOC139179016
SRSF4
TMEM200B
EPB41
LOC139178172
OPRD1
YTHDF2
LOC139179363
GMEB1
LOC139179198
TAF12
RAB42
LOC139179125
LOC139179137
LOC139179187
LOC139179253
TRNAU1AP
RCC1
LOC139179098
LOC139179099
PHACTR4
LOC139179221
MED18
SESN2
ATP5IF1
DNAJC8
PTAFR
EYA3
XKR8
LOC109572982
SMPDL3B
RPA2
THEMIS2
PPP1R8
LOC139179209
STX12
TRNAC-ACA
FAM76A
IFI6
FGR
AHDC1
LOC139178245
WASF2
LOC139178247
LOC139179341
GPR3
CD164L2
FCN3
MAP3K6
LOC139178258
SYTL1
TMEM222
WDTC1
TRNAE-UUC
SLC9A1
TENT5B
TRNP1
KDF1
NUDC
NR0B2
GPATCH3
GPN2
SFN
ZDHHC18
PIGV
ARID1A
LOC139178334
LOC139178337
RPS6KA1
LOC139178341
HMGN2
DHDDS
LIN28A
TRNAG-CCC
ZNF683
LOC139178546
CRYBG2
LOC139178538
UBXN11
SH3BGRL3
CEP85
CATSPER4
LOC139178570
CNKSR1
ZNF593
C2H1orf232
FAM110D
LOC139186485
PDIK1L
TRIM63
SLC30A2
EXTL1
PAFAH2
TRNAE-UUC
STMN1
LOC139178583
PAQR7
MTFR1L
AUNIP
SELENON
MAN1C1
TRNAG-CCC
LDLRAP1
MACO1
LOC109573713
LOC139179311
TMEM50A
RSRP1
SYF2
RUNX3
LOC139178606
CLIC4
LOC139178607
SRRM1
TRNAE-UUC
NCMAP
RCAN3
NIPAL3
STPG1
GRHL3
LOC139178623
TRNAG-CCC
IFNLR1
IL22RA1
LOC139186486
MYOM3
LOC139179035
LOC139178629
SRSF10
PNRC2
CNR2
FUCA1
LOC139179350
HMGCL
GALE
LYPLA2
PITHD1
ELOA
LOC139178640
RPL11
LOC139178646
ID3
E2F2
ASAP3
LOC139179334
TCEA3
LOC139178656
ZNF436
HNRNPR
LOC139178658
TRNAV-CAC
LOC139178659
HTR1D
LUZP1
KDM1A
TEX46
LACTBL1
EPHB2
C1QB
C1QC
C1QA
EPHA8
ZBTB40
LOC109577142
WNT4
LOC139179346
CDC42
LOC109577149
LOC109574112
LOC109576143
LOC109574117
LOC109574123
HSPG2
LDLRAD2
USP48
LOC139179288
RAP1GAP
ALPL
LOC139179368
LOC109574214
ECE1
LOC139178724
LOC139178720
EIF4G3
HP1BP3
SH2D5
KIF17
DDOST
PINK1
CDA
LOC139178824
FAM43B
LOC109574309
MUL1
CAMK2N1
VWA5B1
UBXN10
PLA2G2C
PLA2G2F
LOC109574360
LOC109574371
PLA2G5
LOC109577179
LOC109574385
LOC139186490
LOC139186492
LOC139186493
LOC109577185
PLA2G2E
OTUD3
RNF186
TMCO4
TRNAS-GGA
HTR6
NBL1
MICOS10
CAPZB
LOC139178934
LOC139178932
SLC66A1
LOC109576191
LOC109574475
LOC109577200
MRTO4
EMC1
UBR4
LOC139179299
LOC139179071
IFFO2
ALDH4A1
TAS1R2
PAX7
KLHDC7A
IGSF21
ACTL8
LOC139186500
ARHGEF10L
LOC139178956
RCC2
PADI6
PADI4
PADI3
LOC109576230
PADI2
SDHB
LOC139178982
ATP13A2
MFAP2
CROCC
LOC139178986
NECAP2
SPATA21
FBXO42
CPLANE2
ARHGEF19
EPHA2
LOC139179002
FAM131C
LOC139179315
LOC109574729
HSPB7
SRARP
LOC109577248
LOC109566373
LOC109556662
TBX19
SFT2D2
TIPRL
GPR161
DCAF6
MPC2
LOC139180436
ADCY10
MPZL1
TRNAP-AGG
TRNAP-CGG
RCSD1
LOC139180469
CREG1
CD247
POU2F1
TRNAS-GGA
STYXL2
GPA33
MAEL
ILDR2
LOC139180600
LOC139180601
LOC139180597
TADA1
POGK
LOC109577776
LOC109556665
LOC109556955
FAM78B
UCK2
TRNAC-GCA
LOC109577798
LOC109577810
TMCO1
ALDH9A1
TRNAG-GCC
MGST3
LRRC52
RXRG
LMX1A
LOC139180636
LOC139179884
PBX1
LOC139179894
LOC109556958
TRNAR-GCG
NUF2
LOC139180643
RGS5
TRNAY-AUA
RGS4
CCDC190
HSD17B7
DDR2
UAP1
UHMK1
TRNAD-GUC
TRNAC-GCA
TRNAS-GGA
SH2D1B
C3H1orf226
SPATA46
LOC139182375
OLFML2B
LOC109578046
ATF6
DUSP12
FCRLB
FCRLA
LOC109578097
LOC109578151
TRNAN-GUU
TRNAD-GUC
TRNAG-UCC
TRNAL-CAG
HSPA6
TRNAG-GCC
LOC109578180
TRNAE-CUC
TRNAG-UCC
TRNAD-GUC
TRNAL-CAG
TRNAG-GCC
TRNAE-CUC
TRNAG-UCC
TRNAD-GUC
TRNAL-CAG
TRNAG-GCC
TRNAE-CUC
TRNAG-UCC
TRNAD-GUC
TRNAL-CAG
TRNAG-GCC
TRNAE-CUC
TRNAG-UCC
TRNAD-GUC
TRNAL-CAG
TRNAG-GCC
TRNAE-CUC
TRNAG-UCC
TRNAD-GUC
TRNAL-CAG
TRNAG-GCC
TRNAE-CUC
TRNAG-UCC
TRNAD-GUC
TRNAL-CAG
TRNAG-GCC
TRNAE-CUC
TRNAG-UCC
TRNAD-GUC
TRNAG-GCC
TRNAL-CAG
TRNAD-GUC
TRNAV-CAC
CFAP126
SDHC
MPZ
PCP4L1
TOMM40L
NR1I3
APOA2
FCER1G
NDUFS2
ADAMTS4
B4GALT3
PPOX
LOC139180782
USP21
UFC1
DEDD
NIT1
PFDN2
TRNAK-UUU
LOC139182437
KLHDC9
NECTIN4
ARHGAP30
LOC139180781
USF1
TSTD1
F11R
LOC139180783
LOC139179595
LOC139179603
LOC139179909
LOC109556674
LOC109556961
CD244
LY9
LOC109578501
SLAMF7
CD48
LOC139180881
SLAMF1
CD84
SLAMF6
TRNAC-GCA
VANGL2
LOC109578604
NHLH1
NCSTN
COPA
PEX19
DCAF8
PEA15
LOC109578711
CASQ1
ATP1A4
LOC109578722
IGSF8
KCNJ9
KCNJ10
PIGM
SLAMF9
IGSF9
LOC139181018
TAGLN2
CFAP45
LOC139181047
VSIG8
LOC139181041
LOC139182423
SLAMF8
FCRL6
DUSP23
LOC139181065
CRP
TRNAG-UCC
LOC109578877
LOC139181085
OR10J5
LOC109556683
LOC109556967
TRNAC-ACA
LOC109556968
LOC109556969
FCER1A
LOC109556685
LOC109556971
ACKR1
CADM3
LOC139181106
TRNAR-UCU
IFI16
LOC109556687
LOC109556688
LOC109556689
LOC109556974
OR6K6
LOC109556691
LOC109556692
LOC109556975
SPTA1
OR10Z1
LOC109556696
OR10X1
LOC109556699
OR6P1
OR6Y1
LOC109556701
OR10K1
LOC109556703
LOC109556980
LOC139181119
LOC109578965
LOC109578976
LOC109556704
LOC139179939
LOC109556705
LOC109556706
OR10T2
LOC109578994
LOC109556982
LOC139179942
LOC139181136
LOC109556631
LOC109556707
LOC109579006
LOC109556983
LOC109579016
LOC109579024
LOC139181146
SMIM42
LOC139181153
KIRREL1
TRNAG-CCC
LOC139181165
LOC109579056
LOC139181180
LOC109556720
LOC109579077
FCRL1
LOC109579097
FCRL4
FCRL5
LOC109579134
LOC139181282
LOC109579146
LOC139179944
LOC139181314
LOC109579165
LOC109579169
TRNAS-GGA
ETV3
ETV3L
ARHGEF11
LRRC71
LOC139181354
PEAR1
NTRK1
INSRR
SH2D2A
PRCC
HDGF
MRPL24
METTL25B
ISG20L2
CRABP2
NES
BCAN
HAPLN2
LOC109553171
NAXE
TTC24
IQGAP3
LOC109556986
LOC139181414
MEF2D
LOC139181425
RHBG
TSACC
CCT3
GLMP
TMEM79
SMG5
PAQR6
BGLAP
PMF1
SLC25A44
SEMA4A
LMNA
MEX3A
RAB25
LAMTOR2
UBQLN4
LOC139179946
SSR2
ARHGEF2
LOC139181613
RXFP4
KHDC4
LOC139182390
LOC139182387
RIT1
SYT11
LOC109553492
MSTO1
LOC109553530
DAP3
ASH1L
TRNAQ-CUG
RUSC1
FDPS
PKLR
HCN3
CLK2
SCAMP3
ENTREP3
GBA1
MTX1
THBS3
MUC1
TRIM46
KRTCAP2
DPM3
SLC50A1
EFNA1
LOC109553770
EFNA3
EFNA4
ADAM15
DCST1
DCST2
ZBTB7B
FLAD1
LENEP
CKS1B
SHC1
PBXIP1
LOC139182392
PMVK
KCNN3
LOC139182359
LOC139182045
ADAR
CHRNB2
LOC139182104
LOC139182115
UBE2Q1
TDRD10
SHE
IL6R
ATP8B2
AQP10
HAX1
UBAP2L
LOC139182388
LOC139182389
C3H1orf43
LOC139182116
CFAP141
TPM3
NUP210L
RPS27
LOC109554406
RAB13
JTB
CREB3L4
SLC39A1
CRTC2
LOC139182117
DENND4B
GATAD2B
SLC27A3
INTS3
NPR1
TRNAM-CAU
ILF2
SNAPIN
LOC139182118
CHTOP
S100A1
S100A13
S100A14
S100A16
LOC139182119
S100A2
S100A3
S100A4
S100A5
LOC109556731
TRNAS-GGA
LOC109554668
TRNAS-GGA
LOC109556991
LOC109556734
TRNAS-GGA
LOC109556735
S100A8
LOC109554686
S100A9
PGLYRP4
LOC109556736
LORICRIN
PRR9
LELP1
LOC109554742
LOC139182120
LOC109554750
LOC139182121
LOC109557000
LOC139179956
LOC109557001
LOC109557002
LOC139182122
SPRR4
IVL
LCE7A
LOC139179958
LOC139179959
KPRP
LOC139179687
KPLCE
LOC109557005
LCE3D
LOC109557007
CRCT1
LOC109556743
LOC139179973
CRNN
FLG2
LOC109556745
LOC139180142
LOC139180145
LOC139180149
RPTN
TCHH
TCHHL1
LOC139182123
S100A11
S100A10
THEM4
THEM5
C2CD4D
RORC
LINGO4
TDRKH
OAZ3
MRPL9
RIIAD1
CELF3
SNX27
LOC109557015
TUFT1
TRNAG-CCC
LOC109554962
LOC139182398
CGN
LOC139182124
POGZ
PSMB4
SELENBP1
RFX5
PI4KB
ZNF687
LOC139182346
PSMD4
PIP5K1A
VPS72
TMOD4
SCNM1
LYSMD1
TNFAIP8L2
SEMA6C
GABPB2
LOC109555299
MLLT11
LOC139182125
CDC42SE1
C3H1orf56
BNIPL
TRNAG-CCC
PRUNE1
MINDY1
ANXA9
CERS2
SETDB1
TRNAG-CCC
CTXND2
ARNT
CTSK
CTSS
HORMAD1
GOLPH3L
LOC139182128
ENSA
MCL1
ADAMTSL4
LOC109555397
TRNAS-GGA
LOC139182129
ECM1
TARS2
RPRD2
PRPF3
MRPS21
CIART
C3H1orf54
APH1A
CA14
ANP32E
PLEKHO1
VPS45
TRNAW-CCA
OTUD7B
MTMR11
SF3B4
SV2A
BOLA1
LOC109555699
H2AC21
H2AC20
H2BC21
LOC109555744
LOC139182130
LOC109555767
LOC109556750
LOC109555755
LOC109556751
LOC109555800
LOC109555778
LOC109555789
LOC109556752
FCGR1A
TRNAE-UUC
TRNAN-GUU
TRNAH-GUG
TRNAG-CCC
TRNAE-UUC
TRNAE-UUC
TRNAN-GUU
TRNAH-GUG
TRNAN-GUU
LOC139182132
LOC139182133
TRNAV-UAC
TRNAQ-CUG
LOC109555820
LOC109555821
TRNAV-UAC
TRNAQ-CUG
TRNAN-GUU
TRNAV-CAC
TRNAV-AAC
TRNAV-UAC
TRNAQ-CUG
TRNAN-GUU
TRNAV-CAC
TRNAG-CCC
TRNAV-CAC
TRNAH-GUG
TRNAV-AAC
TRNAV-UAC
TRNAQ-CUG
TRNAN-GUU
TRNAV-CAC
TRNAG-CCC
TRNAH-GUG
TRNAV-AAC
TRNAN-GUU
TRNAV-UAC
TRNAQ-CUG
TRNAN-GUU
TRNAV-CAC
TRNAE-UUC
TRNAG-CCC
TRNAV-AAC
TRNAH-GUG
TRNAG-CCC
TRNAE-UUC
TRNAV-CAC
TRNAN-GUU
TRNAQ-CUG
LOC139182409
LOC139182410
TRNAQ-CUG
TRNAN-GUU
TRNAV-CAC
TRNAE-UUC
TRNAG-CCC
TRNAH-GUG
TRNAV-AAC
TRNAV-AAC
TRNAG-CCC
TRNAE-UUC
TRNAV-CAC
TRNAN-GUU
TRNAV-CAC
TRNAV-AAC
TRNAG-CCC
TRNAE-UUC
TRNAV-CAC
TRNAN-GUU
TRNAQ-CUG
TRNAV-AAC
TRNAN-GUU
TRNAH-GUG
TRNAN-GUU
TRNAV-AAC
TRNAG-CCC
TRNAN-GUU
TRNAH-GUG
TRNAE-UUC
TRNAG-CCC
TRNAG-CCC
TRNAG-CCC
TRNAE-UUC
TRNAH-GUG
TRNAN-GUU
TRNAH-GUG
TRNAN-GUU
TRNAV-CAC
TRNAV-AAC
TRNAN-GUU
TRNAH-GUG
LOC139182136
LOC139182415
LOC139182411
TRNAN-GUU
TRNAE-UUC
TRNAV-CAC
TRNAN-GUU
TRNAQ-CUG
LOC139182412
LOC139182137
LOC139182413
TRNAQ-CUG
TRNAN-GUU
TRNAV-CAC
TRNAE-UUC
TRNAN-GUU
LOC139182414
LOC139182138
LOC139182416
TRNAN-GUU
TRNAK-CUU
LOC109557022
TRNAH-GUG
TRNAG-UCC
TRNAE-CUC
HJV
TXNIP
POLR3GL
ANKRD34A
LIX1L
RBM8A
LOC109555832
PEX11B
ITGA10
LOC139182140
ANKRD35
PIAS3
NUDT17
POLR3C
RNF115
CD160
PDZK1
GPR89A
TRNAY-AUA
GJA8
GJA5
LOC139182142
ACP6
BCL9
LOC139182141
LOC109556756
LOC109556757
LOC139180159
LOC139182438
CHD1L
LOC139182143
FMO5
LOC109560108
PRKAB2
LOC139179983
LOC139180165
TRNAS-GGA
LOC139182419
LOC139180168
LOC139182146
LOC139182420
LOC139182418
LOC139182424
TRNAC-GCA
TRNAN-GUU
LOC139182145
TRNAQ-CUG
TRNAN-GUU
LOC139182417
LOC139182144
LOC139182421
PDE4DIP
SEC22B
NOTCH2
LOC109557026
LOC109556759
REG4
LOC109556760
HMGCS2
PHGDH
ZNF697
LOC109555859
HAO2
LOC139182148
WARS2
TBX15
LOC139182149
LOC139182341
LOC109556762
SPAG17
WDR3
GDAP2
LOC139182150
LOC139179985
TENT5C
LOC139182151
MAN1A2
TRNAE-UUC
VTCN1
LOC139182153
TRNAC-GCA
LOC139182154
TRIM45
TTF2
CD101
PTGFRN
LOC139182155
CD2
LOC139182156
LOC139179986
IGSF3
LOC139182157
CD58
ATP1A1
LOC139182158
LOC139182159
LOC139179987
MAB21L3
SLC22A15
LOC109555878
NHLH2
CASQ2
VANGL1
NGF
TRNAE-UUC
LOC139182160
TSPAN2
TSHB
SYCP1
LOC139182361
SIKE1
CSDE1
NRAS
AMPD1
DENND2C
BCAS2
TRIM33
LOC139182162
LOC139182163
LOC109555898
SYT6
OLFML3
HIPK1
LOC109555902
DCLRE1B
AP4B1
BCL2L15
PTPN22
RSBN1
PHTF1
TRNAN-AUU
MAGI3
LOC109555911
LOC109557032
LRIG2
LOC109555915
LOC139182166
SLC16A1
LOC109555916
TAFA3
PPM1J
RHOC
MOV10
CAPZA1
ST7L
WNT2B
CTTNBP2NL
LOC139182168
KCND3
LOC139182169
DDX20
LOC109555930
LOC139182170
INKA2
RAP1A
LOC109555932
ADORA3
C3H1orf162
ATP5PB
WDR77
LOC109555935
LOC109555939
LOC109555940
LOC109555942
LOC109555941
LOC109555945
CHIA
CHI3L2
DENND2D
TRNAG-UCC
CEPT1
DRAM2
LRIF1
LOC139182355
CD53
LOC139179988
TRNAK-UUU
KCNA3
KCNA2
KCNA10
LOC109557034
PROK1
LAMTOR5
SLC16A4
RBM15
TRNAY-GUA
LOC139182171
KCNC4
SLC6A17
LOC139182172
UBL4B
LOC139182173
ALX3
STRIP1
AHCYL1
CSF1
LOC139182174
EPS8L3
GSTM3
LOC139182175
LOC109555964
LOC109555963
LOC109555967
LOC109555968
LOC109555966
AMPD2
GNAT2
GNAI3
GPR61
AMIGO1
CYB561D1
ATXN7L2
SYPL2
PSMA5
SORT1
MYBPHL
PSRC1
CELSR2
SARS1
ELAPOR1
CFAP276
LOC139182400
TMEM167B
TAF13
WDR47
LOC139180198
CLCC1
GPSM2
LOC139182374
AKNAD1
STXBP3
FNDC7
LOC139182178
PRPF38B
HENMT1
EEIG2
LOC109556790
LOC109556791
LOC139182440
LOC109555996
VAV3
NTNG1
LOC139182181
LOC109555998
PRMT6
LOC139182182
TRNAC-GCA
TRNAY-AUA
LOC139179989
LOC109556796
LOC139182184
LOC109556000
LOC109556002
RNPC3
LOC139182185
COL11A1
OLFM3
S1PR1
LOC109557048
DPH5
SLC30A7
LOC139182356
TRNAC-GCA
EXTL2
LOC139182186
LOC109556012
LOC109556011
GPR88
CDC14A
RTCA
DBT
LRRC39
TRMT13
SASS6
MFSD14A
SLC35A3
LOC139182436
AGL
LOC139182188
FRRS1
PALMD
LOC109556028
PLPPR4
LOC139182352
LOC139179994
PLPPR5
SNX7
TRNAH-AUG
DPYD
LOC139182338
LOC109557054
TRNAC-GCA
PTBP2
LOC139182432
LOC139182364
LOC109560446
RWDD3
TLCD4
ALG14
TRNAY-GUA
CNN3
SLC44A3
LOC139182365
F3
ABCD3
ARHGAP29
ABCA4
LOC139182189
GCLM
DNTTIP2
TRNAR-UCU
BCAR3
LOC139182190
FNBP1L
LOC139182377
DR1
CCDC18
TMED5
MTF2
LOC139182191
LOC139182192
DIPK1A
RPL5
LOC139182372
LOC139182370
EVI5
TRNAC-ACA
GFI1
RPAP2
GLMN
C3H1orf146
TRNAE-UUC
BTBD8
LOC109556810
EPHX4
LOC139182196
LOC139182197
BRDT
TGFBR3
CDC7
HFM1
LOC139182198
LOC139179997
ZNF644
BARHL2
TRNAC-GCA
LOC139179998
TRNAC-ACA
ZNF326
LRRC8D
LRRC8C
LRRC8B
LOC109556077
LOC109556078
LOC109557058
LOC109557059
LOC109556079
LOC109556080
LOC109556091
LOC109556081
LOC139182200
LOC139176051
LOC139179751
LOC109556087
LOC109556085
LOC139179752
LOC109556089
LOC139176039
LOC109578847
LOC109556084
LOC109556083
LOC139179763
LOC109556092
KYAT3
GTF2B
PKN2
LOC139182201
LOC139182202
LOC139182203
LMO4
LOC139182204
LOC139182206
LOC139182205
LOC139182371
LOC139179999
LOC139180000
HS2ST1
SELENOF
SH3GLB1
ODF2L
LOC109556104
TRNAC-GCA
LOC109556105
CLCA4
CLCA1
CLCA2
COL24A1
ZNHIT6
LOC109556114
CCN1
LOC109556117
DDAH1
BCL10
C3H1orf52
SYDE2
DNAI3
MCOLN3
MCOLN2
LPAR3
SSX2IP
CTBS
SPATA1
GNG5
RPF1
LOC109556136
DNASE2B
SAMD13
PRKACB
TTLL7
LOC139182211
LOC139180001
TRNAS-GGA
ADGRL2
LOC139182213
LOC139182212
LOC109557063
TRNAC-ACA
LOC139182349
LOC139182357
ADGRL4
IFI44
IFI44L
LOC139182397
PTGFR
GIPC2
LOC139182354
TRNAG-CCC
DNAJB4
FUBP1
NEXN
MIGA1
LOC139182344
LOC139182347
USP33
ZZZ3
AK5
PIGK
ST6GALNAC5
ST6GALNAC3
LOC139182441
ASB17
MSH4
RABGGTB
LOC139182383
LOC139182382
LOC139182381
ACADM
SLC44A5
LHX8
TYW3
CRYZ
ERICH3
LRRC53
LOC139180308
LOC109556161
FPGT
LRRIQ3
LOC139182216
LOC139180016
TRNAC-ACA
LOC139182339
NEGR1
LOC109557069
TRNAW-CCA
ZRANB2
PTGER3
CTH
ANKRD13C
SRSF11
LRRC40
LRRC7
TRNAC-GCA
DEPDC1
LOC109556172
RPE65
WLS
TRNAD-GUC
LOC139182217
DIRAS3
GNG12
LOC139182342
TRNAS-GGA
GADD45A
TRNAW-CCA
SERBP1
IL12RB2
IL23R
C3H1orf141
SLC35D1
MIER1
DNAI4
INSL5
DYNLT5
SGIP1
LOC109556190
LOC109556191
PDE4B
TRNAC-GCA
LEPR
TRNAR-UCU
LEPROT
DNAJC6
AK4
TRNAE-UUC
LOC109556201
TRNAG-GCC
JAK1
RAVER2
CACHD1
TRNAS-GGA
UBE2U
LOC139182219
ROR1
LOC139182220
PGM1
TRNAC-ACA
LOC139182222
EFCAB7
ITGB3BP
ALG6
FOXD3
LOC109557074
ATG4C
LOC139182334
DOCK7
ANGPTL3
USP1
LOC139182351
KANK4
LOC109556218
LOC139182223
PATJ
TRNAE-UUC
TM2D1
LOC109557075
TRNAG-CCC
LOC109557076
NFIA
LOC109556224
LOC139182225
LOC139179782
TRNAW-CCA
TRNAH-AUG
LOC139182422
C3H1orf87
LOC109556228
LOC109556227
LOC139182226
LOC109556862
LOC109556861
HOOK1
FGGY
TRNAC-GCA
LOC139182227
LOC139182350
LOC139180022
LOC139182228
TRNAG-CCC
LOC109556234
JUN
TRNAG-UCC
MYSM1
TACSTD2
OMA1
DAB1
LOC139182229
TRNAC-ACA
C8B
C8A
LOC139182230
LOC109557078
FYB2
PRKAA2
LOC139182231
PLPP3
TRNAW-CCA
LOC109556247
LOC109556248
LOC139182368
LOC139182232
USP24
LOC109556251
BSND
TMEM61
DHCR24
LOC139182385
CIMAP2
TTC22
PARS2
TTC4
MROH7
LOC109556258
LOC139182337
TRNAP-AGG
LOC109556262
ACOT11
LOC109557081
SSBP3
MRPL37
CYB5RL
CDCP2
TCEANC2
LOC139182386
TMEM59
LDLRAD1
LRRC42
IFT25
DIO1
YIPF1
TRNAE-UUC
NDC1
GLIS1
LOC139180024
DMRTB1
LRP8
LOC139182237
LOC139182236
MAGOH
LOC139182235
CZIB
CPT2
SLC1A7
PODN
LOC109556284
SCP2
LOC139182238
LOC109556286
ZYG11A
ZYG11B
COA7
SHISAL2A
GPX7
TUT4
TRNAG-CCC
PRPF38A
ORC1
LOC109556301
CC2D1B
ZFYVE9
BTF3L4
LOC109556303
TXNDC12
KTI12
RAB3B
LOC139182239
NRDC
TRNAY-GUA
OSBPL9
TRNAW-CCA
LOC139182366
EPS15
TTC39A
RNF11
LOC139180027
C3H1orf185
CDKN2C
LOC139179809
FAF1
LOC139182384
LOC139182243
DMRTA2
TRNAG-GCC
ELAVL4
AGBL4
LOC139182244
TRNAC-ACA
BEND5
LOC139182245
LOC139182247
SPATA6
TRNAT-AGU
TRNAC-ACA
SLC5A9
LOC109557088
TRNAR-ACG
LOC139182439
TRABD2B
FOXD2
LOC139182248
FOXE3
CMPK1
STIL
LOC139182343
TAL1
TRNAY-AUA
PDZK1IP1
CYP4X1
LOC109556325
LOC109556326
LOC109556328
CYP4B1
EFCAB14
TEX38
ATPAF1
MOB3C
MKNK1
KNCN
TMEM275
LOC139182249
DMBX1
TRNAY-GUA
LOC109556884
LOC109556335
NSUN4
UQCRH
LRRC41
RAD54L
LURAP1
TRNAR-CCU
POMGNT1
TSPAN1
P3R3URF
LOC139182340
PIK3R3
MAST2
TRNAE-CUC
IPP
LOC139182252
TMEM69
GPBP1L1
LOC109556351
LOC139182335
CCDC17
NASP
AKR1A1
LOC109556356
PRDX1
MMACHC
CCDC163
TESK2
LOC109556362
TOE1
MUTYH
HPDL
LOC109556365
ZSWIM5
TRNAS-GCU
UROD
HECTD3
EIF2B3
PTCH2
LOC109556374
LOC139182433
BTBD19
DYNLT4
PLK3
BEST4
RPS8
LOC139182378
LOC139182379
LOC139182380
LOC139182376
KIF2C
LOC139182434
ARMH1
LOC139182256
TMEM53
RNF220
LOC139182255
ERI3
LOC139182257
DMAP1
KLF18
KLF17
LOC139176079
SLC6A9
CCDC24
B4GALT2
ATP6V0B
LOC139182258
DPH2
IPO13
LOC139182260
ARTN
ST3GAL3
LOC139182262
LOC139182263
KDM4A
PTPRF
HYI
SZT2
LOC109556406
LOC139182265
CDC20
MPL
LOC139182353
TIE1
LOC109556410
C3H1orf210
TMEM125
CFAP57
EBNA1BP2
CFAP144
LOC109557097
LOC139180038
LOC109557099
LOC139180083
TRNAS-GGA
LOC109557098
LOC139182266
LOC109556892
LOC109556893
LOC109556894
LOC109557100
LOC109556897
LOC109556898
LOC139182270
LOC139182271
SLC2A1
ZNF691
ERMAP
SVBP
TMEM269
C3H1orf50
P3H1
CLDN19
YBX1
PPIH
LOC139182272
CCDC30
PPCS
ZMYND12
RIMKLA
LOC109557103
FOXJ3
GUCA2A
GUCA2B
HIVEP3
LOC139182273
EDN2
TRNAW-CCA
FOXO6
SCMH1
LOC139182348
SLFNL1
CTPS1
LOC109557107
CITED4
KCNQ4
NFYC
LOC139182275
RIMS3
LOC139182277
ZNF684
EXO5
ZFP69
ZFP69B
SMAP2
COL9A2
ZMPSTE24
TMCO2
RLF
PPT1
CAP1
TRNAR-CCU
MFSD2A
LOC109556458
LOC139182336
MYCL
TRIT1
BMP8B
OXCT2
PPIE
HPCAL4
NT5C1A
TRNAG-CCC
HEYL
PABPC4
LOC139182391
BMP8A
LOC109557109
MACF1
LOC139182427
NDUFS5
LOC139182280
AKIRIN1
TRNAA-UGC
RHBDL2
LOC139182281
GJA9
MYCBP
RRAGC
TRNAG-CCC
TRNAG-UCC
LOC139182282
LOC139180362
POU3F1
UTP11
LOC139182283
FHL3
SF3A3
INPP5B
MTF1
C3H1orf122
YRDC
MANEAL
LOC139182345
EPHA10
CDCA8
AIRIM
RSPO1
GNL2
DNALI1
SNIP1
MEAF6
ZC3H12A
LOC139180097
GRIK3
CSF3R
MRPS15
OSCP1
LSM10
STK40
EVA1B
SH3D21
THRAP3
MAP7D1
TRAPPC3
TRNAG-CCC
COL8A2
ADPRS
TEKT2
AGO3
TRNAD-AUC
AGO1
LOC109556513
CLSPN
C3H1orf216
PSMB2
TFAP2E
NCDN
KIAA0319L
ZMYM4
SFPQ
ZMYM1
ZMYM6
LOC109556526
TMEM35B
LOC139182287
DLGAP3
SMIM12
LOC139182289
GJA4
GJB3
GJB4
GJB5
TRNAC-GCA
TRNAC-ACA
C3H1orf94
CSMD2
HMGB4
LOC139182363
ZSCAN20
EFHD1
GIGYF2
KCNJ13
SNORC
NGEF
NEU2
INPP5D
LOC139182290
LOC139182292
ATG16L1
LOC139182393
LOC139182394
SAG
DGKD
USP40
LOC109556924
LOC109556548
LOC109556551
MROH2A
LOC139180105
HJURP
TRPM8
SPP2
LOC109556557
LOC139182396
ARL4C
TRNAG-CCC
SH3BP4
LOC109557112
AGAP1
TRNAG-CCC
GBX2
ASB18
TRNAE-UUC
IQCA1
TRNAG-CCC
LOC139182296
ACKR3
LOC139182297
COPS8
LOC139182298
COL6A3
LOC109556566
MLPH
RAB17
PRLH
LRRFIP1
RBM44
RAMP1
UBE2F
LOC139182300
SCLY
ESPNL
KLHL30
ERFE
ILKAP
LOC109556580
HES6
PER2
LOC109556583
LOC139182301
TRAF3IP1
ASB1
LOC139182303
LOC139182302
LOC139180108
LOC139182304
TWIST2
LOC109556588
HDAC4
LOC139182306
LOC139182305
NDUFA10
LOC139180371
LOC139180373
LOC139180111
LOC139180375
LOC139180114
LOC139180119
LOC139180121
LOC139180122
LOC139180377
LOC139180124
LOC139180125
LOC139180378
LOC139180126
LOC139180127
LOC139180129
LOC139180131
LOC139180132
LOC139180381
LOC139182312
LOC139182310
COPS9
OTOS
LOC139182314
LOC139182315
GPC1
ANKMY1
LOC139182318
DUSP28
RNPEPL1
CAPN10
GPR35
LOC109556939
LOC139182319
LOC139182320
KIF1A
LOC139182321
AGXT
MAB21L4
CROCC2
LOC139182322
SNED1
MTERF4
PASK
PPP1R7
ANO7
HDLBP
SEPTIN2
FARP2
STK25
BOK
THAP4
ATG4B
DTYMK
ING5
D2HGDH
LOC139182323
GAL3ST2
NEU4
PDCD1
RTP5
FAM240C
LOC109556615
LOC139182324
LOC139180387
LOC139182333
LOC139180389
LOC109558168
LOC109558056
LOC139182327
LOC139182326
LOC139182328
LOC109556616
LOC139182406
LOC139182404
LOC139180391
LOC139182329
LOC139182330
LOC139182402
LOC139182407
LOC139182403
LOC139182331
LOC139182401
LOC139182408
LOC139182405
LOC139182617
TRNAH-GUG
TRNAY-AUA
VSTM2A
LOC139182872
LOC139182653
TRNAC-ACA
COBL
LOC139182655
GRB10
TRNAT-UGU
DDC
FIGNL1
IKZF1
LOC139182619
SPMIP7
ZPBP
VWC2
LOC139182620
ABCA13
LOC139182648
UPP1
C4H7orf57
SUN3
LOC139182890
CLDN12
CDK14
TRNAC-ACA
LOC109558184
FZD1
MTERF1
AKAP9
CYP51A1
LRRD1
TRNAC-ACA
LOC139182598
KRIT1
ANKIB1
LOC109558198
TMBIM7
GATAD1
PEX1
TRNAW-CCA
TRNAG-CCC
RBM48
LOC109557850
FAM133B
CDK6
LOC139182658
TRNAG-UCC
LOC139182659
LOC109558204
LOC139182660
HEPACAM2
VPS50
CALCR
TRNAC-ACA
TFPI2
GNGT1
GNG11
LOC109558213
BET1
COL1A2
LOC139182661
CASD1
SGCE
LOC139182663
PEG10
LOC139182889
LOC139182664
PPP1R9A
PON1
PON3
LOC139182599
PON2
ASB4
LOC109557853
PDK4
LOC139182828
DYNC1I1
SLC25A13
LOC109558228
LOC139182837
TRNAC-ACA
LOC139182665
LOC109558230
DLX6
DLX5
LOC109558233
SDHAF3
TRNAY-GUA
TAC1
ASNS
C1GALT1
COL28A1
MIOS
RPA3
UMAD1
LOC139182600
GLCCI1
LOC139182667
ICA1
NXPH1
TRNAC-GCA
TRNAC-GCA
LOC139182650
LOC139182836
LOC109558068
NDUFA4
LOC139182668
PHF14
THSD7A
TMEM106B
VWDE
C4H7orf78
LOC139182670
SCIN
ARL4A
LOC139182671
LOC139182840
ETV1
DGKB
TRNAC-GCA
LOC139182888
LOC139182672
LOC109558071
AGMO
MEOX2
LOC109557269
LOC109557270
CRPPA
LOC139182674
SOSTDC1
LRRC72
ANKMY2
BZW2
TRNAG-CCC
TSPAN13
AGR2
LOC139182675
AGR3
AHR
LOC139182835
LOC139182876
TRNAF-GAA
SNX13
PRPS1L1
HDAC9
LOC139182852
LOC139182601
TWIST1
FERD3L
POLR1F
TMEM196
MACC1
ITGB8
ABCB5
SP8
LOC139182677
LOC139182678
LOC109557292
SP4
DNAH11
TRNAC-GCA
LOC109557296
CDCA7L
RAPGEF5
LOC139182679
LOC109558078
IL6
TOMM7
LOC109557299
LOC139182849
HYCC1
KLHL7
NUP42
GPNMB
MALSU1
IGF2BP3
TRA2A
CCDC126
DBF4
LOC109557311
LOC109557871
LOC139182682
LOC139182681
RUNDC3B
LOC109557316
TRNAC-GCA
LOC109557314
LOC139182684
CROT
LOC109557318
TMEM243
DMTF1
ELAPOR2
GRM3
LOC139182686
TRNAS-GGA
LOC109557872
LOC109557873
LOC139182873
LOC139182688
TRNAC-GCA
LOC139182689
SEMA3D
LOC139182887
SEMA3A
SEMA3E
PCLO
LOC139182869
CACNA2D1
HGF
LOC139182690
LOC139182622
SEMA3C
LOC109557335
LOC109557336
GNAT3
GNAI1
LOC109557342
MAGI2
PHTF2
TMEM60
RSBN1L
TRNAW-CCA
LOC109557344
LOC139182838
PTPN12
LOC139182602
LOC139182855
GSAP
CCDC146
FGL2
FAM185A
FBXL13
LRRC17
ARMC10
NAPEPLD
LOC139182871
PMPCB
DNAJC2
PSMC2
SLC26A5
RELN
LOC139182692
ORC5
TRNAC-GCA
LHFPL3
LOC139182604
KMT2E
SRPK2
PUS7
RINT1
LOC139182693
EFCAB10
ATXN7L1
TRNAR-UCU
TRNAG-UCC
TRNAC-ACA
LOC139182694
LOC139182695
CDHR3
LOC139182697
SYPL1
LOC139182881
NAMPT
LOC109557382
LOC139182701
TRNAC-ACA
CCDC71L
PIK3CG
LOC109558092
PRKAR2B
LOC139182605
HBP1
COG5
GPR22
DUS4L
BCAP29
LOC139182853
SLC26A4
LOC139182702
CBLL1
SLC26A3
TRNAW-CCA
DLD
LAMB1
NRCAM
LOC139182703
PNPLA8
NME8
SFRP4
EPDR1
TRNAS-GGA
STARD3NL
TRNAS-GGA
LOC109557888
LOC109557404
LOC139182704
TRNAS-GGA
CTTNBP2
LOC139182706
LOC139182829
LOC139182707
TRNAC-ACA
CFTR
ASZ1
WNT2
ST7
CAPZA2
LOC139182708
MET
LOC109557413
LOC139182710
CAV1
CAV2
TES
TFEC
LOC139182711
LOC139182712
MDFIC
LOC139182623
LOC139182863
LOC139182866
FOXP2
PPP1R3A
LOC139182713
LOC139182714
LOC139182715
SMIM30
GPR85
LOC139182624
SAMTOR
TMEM168
LSMEM1
LOC109557428
IFRD1
LOC139182716
ZNF277
DOCK4
LOC109557431
IMMP2L
LRRN3
TRNAS-GGA
TRNAC-GCA
LOC139182625
LOC139182844
LOC139182717
LOC139182718
DNAJB9
THAP5
GPR141
LOC139182719
ELMO1
LOC109557443
AOAH
ANLN
MATCAP2
EEPD1
SEPTIN7
LOC139182870
LOC139182720
HERPUD2
LOC139182721
LOC139182827
TBX20
DPY19L2
DPY19L1
NPSR1
LOC139182883
TRNAS-GGA
BMPER
BBS9
LOC139182868
LOC139182847
RP9
NT5C3A
FKBP9
KBTBD2
AVL9
LSM5
PDE1C
PPP1R17
ITPRID1
NEUROD6
ADCYAP1R1
GHRHR
AQP1
MINDY4
INMT
CRHR2
GARS1
GGCT
NOD1
LOC139182723
ZNRF2
LOC109557480
MTURN
PLEKHA8
FKBP14
SCRN1
WIPF3
PRR15
LOC139182608
CHN2
LOC139182609
LOC139182610
CPVL
TRIL
CREB5
JAZF1
TAX1BP1
HIBADH
LOC139182839
EVX1
HOXA13
LOC109557494
HOXA11
HOXA10
HOXA9
HOXA7
LOC139182725
HOXA3
HOXA6
HOXA5
HOXA4
LOC139182724
HOXA2
LOC109557507
HOXA1
LOC139182726
SKAP2
LOC139182727
SNX10
LOC139182728
CBX3
HNRNPA2B1
NFE2L3
LOC139182730
LOC139182879
NPVF
SPMIP4
CYCS
LOC139182731
OSBPL3
LOC139182850
LOC139182732
GSDME
PALS2
LOC139182733
NPY
LOC139182626
STK31
TRNAC-GCA
FAM221A
ADAM22
SRI
STEAP4
LOC139182734
LOC139182880
LOC139182735
TEX47
LOC139182884
ZNF804B
TRNAC-ACA
LOC139182627
LOC139182736
TRNAY-AUA
STEAP1
STEAP2
CFAP69
FAM237B
GTPBP10
HUS1
LOC139182848
TNS3
LOC109557524
TRNAI-AAU
TRNAK-CUU
LOC139182628
TRNAR-ACG
IGFBP3
IGFBP1
CCDC201
ADCY1
RAMP3
TBRG4
LOC139182842
LOC139182841
NACAD
CCM2
LOC109557530
LOC139182846
MYO1G
TRNAC-GCA
LOC139182878
PURB
H2AZ2
PPIA
ZMIZ2
OGDH
LOC139182741
TMED4
DDX56
LOC109557538
TRNAG-UCC
NPC1L1
NUDCD3
CAMK2B
YKT6
GCK
LOC139182742
MYL7
POLD2
AEBP1
POLM
LOC139182874
BLVRA
COA1
STK17A
HECW1
TRNAC-ACA
LOC139182745
MRPL32
PSMA2
C4H7orf25
LOC109558112
LOC109557557
GLI3
INHBA
SUGCT
TRNAG-ACC
LOC139182612
LOC139182611
MPLKIP
CDK13
LOC139182586
RALA
YAE1
LOC139182845
VPS41
LOC139182749
AMPH
LOC139182748
LOC109557567
LOC139182747
LOC109557926
LOC109557568
LOC139182629
LOC139182587
LOC109557569
LSM8
LOC109577098
LOC139182751
LOC139182588
KCND2
TSPAN12
LOC139182630
ING3
CPED1
WNT16
FAM3C
LOC139182631
PTPRZ1
AASS
FEZF1
CADPS2
LOC109557578
LOC139182753
TRNAH-AUG
TAS2R16
SLC13A1
LOC139182589
IQUB
LOC139182834
NDUFA5
ASB15
LOC109557584
LMOD2
WASL
LOC139182860
LOC109557586
LOC139182754
SPAM1
LOC109557935
LOC109558119
TMEM229A
LOC139182885
GPR37
POT1
TRNAC-ACA
TRNAC-ACA
GRM8
TRNAK-UUU
ZNF800
TRNAR-ACG
GCC1
LOC139182755
ARF5
FSCN3
PAX4
SND1
LRRC4
TRNAC-ACA
LOC139182756
LEP
RBM28
PRRT4
LOC109557600
IMPDH1
GARIN1A
GARIN1B
CALU
OPN1SW
TRNAP-AGG
CCDC136
FLNC
ATP6V1F
SPMIP1
LOC109557943
KCP
IRF5
TNPO3
LOC139182758
TSPAN33
SMO
AHCYL2
LOC109557617
STRIP2
LOC139182759
SMKR1
NRF1
LOC139182633
UBE2H
ZC3HC1
LOC109558123
KLHDC10
LOC139182760
LOC139182882
TMEM209
SSMEM1
LOC109557628
CPA1
CEP41
LOC139182761
MEST
COPG2
TSGA13
KLF14
LOC139182843
LOC139182614
MKLN1
LOC139182616
LOC139182615
LOC139182613
TRNAE-UUC
PODXL
LOC139182634
PLXNA4
LOC109557641
CHCHD3
EXOC4
TRNAS-GGA
LOC109557646
LRGUK
SLC35B4
TRNAC-ACA
LOC109557650
LOC139182762
LOC109557651
LOC139182763
AKR1B10
BPGM
CALD1
AGBL3
LOC139182886
TMEM140
CYREN
WDR91
STRA8
LOC109557664
LOC139182764
CNOT4
NUP205
STMP1
SLC13A4
FAM180A
LOC139182765
MTPN
TRNAQ-CUG
TRNAR-GCG
CHRM2
TRNAC-GCA
PTN
DGKI
CREB3L2
AKR1D1
TRIM24
SVOPL
ATP6V0A4
LOC139182766
TMEM213
KIAA1549
ZC3HAV1L
LOC139182767
ZC3HAV1
IFT56
UBN2
TRNAR-CCU
FMC1
LOC139182768
LUC7L2
KLRG2
TRNAA-CGC
CLEC2L
HIPK2
LOC139182769
LOC109558129
TBXAS1
LOC139182859
PARP12
KDM7A
LOC139182771
SLC37A3
RAB19
MKRN1
LOC139182772
LOC139182773
DENND2A
TRNAG-UCC
LOC139182774
LOC109558130
ADCK2
NDUFB2
BRAF
TRNAC-GCA
MRPS33
LOC139182775
TMEM178B
TRNAC-GCA
TRNAS-GGA
TRNAE-CUC
AGK
DENND11
WEE2
SSBP1
LOC139182778
TAS2R3
TAS2R4
TAS2R5
PRSS37
LOC109557957
LOC109558136
LOC109557959
LOC109557960
LOC109558137
CLEC5A
TAS2R38
MGAM
LOC109557962
LOC109557963
TRNAK-UUU
LOC109558139
LOC109558140
LOC109557710
LOC139182590
LOC139182635
LOC109557711
LOC109557980
LOC109557973
LOC139182779
LOC139182782
LOC109557985
LOC109557713
LOC139182781
LOC109557740
LOC139182783
LOC109557997
LOC139182784
PRSS2
LOC109558141
EPHB6
TRPV6
TRPV5
LLCFC1
KEL
LOC109558004
LOC109558005
LOC109558006
OR6V1
LOC109557744
LOC139182637
LOC139182787
TAS2R39
TAS2R40
GSTK1
LOC139182788
TMEM139
CASP2
CLCN1
FAM131B
ZYX
EPHA1
TAS2R60
LOC109558171
LOC109558013
LOC109558014
TCAF2
LOC139182789
TCAF1
LOC139182638
LOC139182639
LOC109562238
LOC109558015
LOC109558016
LOC109558017
TRNAV-AAC
OR6B1
LOC109558147
LOC109558019
LOC109558148
TRNAG-UCC
LOC109561093
LOC139182640
LOC109558020
LOC109558021
LOC109558151
LOC109558152
LOC109558153
LOC109558155
LOC109558156
LOC109558024
LOC109558157
LOC109558025
LOC109558026
ARHGEF5
NOBOX
TPK1
LOC139182790
CNTNAP2
TRNAW-CCA
CUL1
LOC109557758
EZH2
PDIA4
ZNF786
ZNF398
ZNF282
ZNF212
ZNF783
TRNAC-GCA
TRNAC-GCA
TRNAC-GCA
TRNAC-GCA
TRNAC-GCA
TRNAC-GCA
TRNAC-GCA
TRNAC-GCA
ZNF777
ZNF746
TRNAC-GCA
TRNAC-GCA
TRNAC-GCA
TRNAC-GCA
TRNAC-GCA
TRNAC-GCA
TRNAC-GCA
TRNAC-GCA
KRBA1
ZNF467
LOC139182791
SSPO
ZNF862
ATP6V0E2
TRNAC-GCA
TRNAC-GCA
LRRC61
ZBED10
RARRES2
REPIN1
ZNF775
GIMAP8
LOC109557774
LOC109557776
LOC109557775
LOC139182794
LOC139182795
LOC109557781
LOC109557779
LOC139182799
LOC139182797
LOC109557782
GIMAP2
LOC139182801
GIMAP1
LOC139182800
LOC139182802
LOC109557787
TRNAC-ACA
TMEM176B
TMEM176A
AOC1
KCNH2
NOS3
ATG9B
ABCB8
ASIC3
CDK5
SLC4A2
FASTK
TMUB1
AGAP3
GBX1
ASB10
LOC139182805
IQCA1L
H2BK1
ABCF2
CHPF2
SMARCD3
LOC139182806
NUB1
WDR86
LOC139182807
CRYGN
RHEB
LOC139182808
PRKAG2
GALNTL5
GALNT11
KMT2C
CCT8L2
LOC139182810
XRCC2
ACTR3B
TRNAW-CCA
TRNAG-CCC
LOC139182812
LOC139182813
DPP6
LOC139182814
PAXIP1
HTR5A
LOC139182642
LOC139182643
TRNAR-CCU
INSIG1
EN2
CNPY1
LOC139182816
LOC139182867
RBM33
SHH
LOC139182817
LOC139182818
LOC139182819
LOC109557819
RNF32
LMBR1
LOC109558166
NOM1
MNX1
LOC139182644
LOC139182645
UBE3C
LOC139182820
LOC139182851
DNAJB6
LOC139182821
PTPRN2
LOC139182822
LOC139182823
NCAPG2
LOC139182596
ESYT2
LOC109557827
DYNC2I1
LOC139182824
LOC109558167
VIPR2
LOC139182825
LOC109558650
LOC139176098
LOC109558299
LOC109558301
TSPAN8
LGR5
LOC139183326
ZFC3H1
THAP2
TMEM19
RAB21
TBC1D15
TPH2
LOC109558654
TRHDE
ATXN7L3B
LOC109558308
KCNC2
TRNAY-GUA
CAPS2
GLIPR1L1
GLIPR1L2
GLIPR1
KRR1
LOC109558878
PHLDA1
LOC139183057
NAP1L1
TRNAC-GCA
BBS10
OSBPL8
LOC139182974
LOC139183339
ZDHHC17
CSRP2
LOC139183394
E2F7
LOC139183331
LOC139182981
NAV3
LOC109558316
SYT1
PAWR
LOC139183349
PPP1R12A
OTOGL
PTPRQ
LOC109558939
LOC139183328
MYF6
MYF5
LIN7A
ACSS3
PPFIA2
TRNAC-ACA
LOC109558944
CCDC59
METTL25
LOC139183058
LOC109558949
TMTC2
LOC139183357
SLC6A15
LOC139183059
TSPAN19
LRRIQ1
LOC139183402
ALX1
RASSF9
NTS
MGAT4C
LOC139183321
C5H12orf50
RLIG1
CEP290
TMTC3
KITLG
TRNAG-CCC
LOC139182975
LOC139183060
TRNAK-UUU
DUSP6
LOC109558961
LOC109558665
POC1B
LOC139183337
GALNT4
LOC139183061
ATP2B1
TRNAC-ACA
LOC139182982
LOC109558667
CCER1
EPYC
KERA
TRNAC-ACA
LUM
DCN
LOC139183062
LOC139183371
LOC139183063
BTG1
LOC139183064
LOC139183065
PLEKHG7
EEA1
TRNAG-CCC
LOC139182952
LOC109558976
NUDT4
UBE2N
MRPL42
SOCS2
CRADD
LOC139183066
LOC109558985
LOC139183067
PLXNC1
CEP83
LOC109558988
TMCC3
NDUFA12
NR2C1
FGD6
VEZT
LOC139183069
TRNAC-ACA
LOC139183070
METAP2
USP44
LOC139183071
LOC139182976
MUCL1
TRNAC-GCA
LACRT
LOC109558673
PPP1R1A
PDE1B
NCKAP1L
GTSF1
ITGA5
LOC109559004
LOC139183072
ZNF385A
GPR84
COPZ1
NFE2
HNRNPA1
CBX5
SMUG1
LOC109559012
LOC139183073
LOC109558676
LOC109559013
HOXC4
HOXC5
HOXC6
HOXC8
LOC139183074
HOXC9
LOC109559020
HOXC10
HOXC11
LOC109559022
HOXC12
HOXC13
CALCOCO1
LOC139183076
ATP5MC2
LOC109559027
LOC139183078
NPFF
TARBP2
MAP3K12
PCBP2
LOC139183325
PRR13
AMHR2
SP1
LOC109559036
SP7
AAAS
MYG1
PFDN5
ESPL1
MFSD5
LOC139183079
RARG
ITGB7
ZNF740
CSAD
SOAT2
IGFBP6
SPRYD3
TNS2
LOC139183080
EIF4B
KRT18
LOC109559056
KRT8
KRT78
KRT79
KRT4
KRT3
LOC139182979
LOC139183082
KRT77
KRT1
KRT2
LOC109558682
KRT72
KRT74
KRT71
KRT5
LOC109559064
LOC109559065
LOC109559066
LOC109559068
LOC109559067
KRT82
KRT84
LOC109558685
LOC109558686
LOC109558687
LOC109558688
LOC109558689
LOC109558347
LOC109558690
LOC139183084
LOC109558349
LOC109559071
KRT80
LOC109558691
SMIM41
ATG101
LOC139183087
NR4A1
LOC139183086
TAMALIN
ACVR1B
ACVRL1
ANKRD33
LOC139183088
FIGNL2
TMDD1
SCN8A
TRNAE-UUC
LOC139183334
SLC4A8
GALNT6
TRNAG-CCC
CELA1
BIN2
SMAGP
DAZAP2
POU6F1
TFCP2
CSRNP2
LETMD1
LOC139183091
LOC109559099
LOC139183358
LOC109559101
LOC109558353
HIGD1C
TMT1A
LOC109559105
TMPRSS12
ATF1
TRNAG-UCC
DIP2B
TRNAG-CCC
LARP4
FAM186A
LOC139183393
LIMA1
CERS5
COX14
GPD1
SMARCD1
ASIC1
RACGAP1
AQP6
AQP5
AQP2
FAIM2
BCDIN3D
NCKAP5L
TMBIM6
LOC139183094
FMNL3
PRPF40B
FAM186B
LOC139183095
MCRS1
KCNH3
SPATS2
TRNAG-CCC
TRNAG-CCC
DNAJC22
C1QL4
TROAP
PRPH
LOC109559139
LOC139183096
LOC109559140
LOC109559141
LOC109559138
LOC109559142
LMBR1L
DHH
RHEBL1
KMT2D
PRKAG1
DDN
WNT1
WNT10B
LOC139183097
ARF3
FKBP11
CCDC65
RND1
DDX23
CACNB3
ADCY6
SPMIP11
CCNT1
KANSL2
LOC139183353
LOC139183354
LOC139183355
LALBA
LOC109558360
LOC109558361
LOC109558362
LOC139183021
LOC109558363
LOC109558364
LOC109558365
LOC109558700
LOC109558701
LOC109558366
LOC109558368
LOC109558369
C5H12orf54
LOC109558374
LOC109558375
LOC139183342
LOC139183022
LOC109558376
LOC109558377
ZNF641
LOC109558378
LOC109558703
LOC109558379
LOC109558380
LOC139183100
OR10AD1
CCDC184
ASB8
PFKM
SENP1
COL2A1
TMEM106C
VDR
HDAC7
LOC109559175
SLC48A1
LOC109559176
RAPGEF3
ENDOU
RPAP3
LOC139182987
LOC109559180
PCED1B
LOC109559185
LOC139183106
AMIGO2
TRNAG-CCC
LOC109559186
SLC38A4
LOC139183107
LOC139183108
LOC139183109
SLC38A2
SLC38A1
SCAF11
ARID2
TRNAC-ACA
TRNAC-ACA
ANO6
TRNAH-AUG
DBX2
NELL2
LOC139183111
TRNAC-GCA
TMEM117
LOC139183112
TWF1
IRAK4
PUS7L
ADAMTS20
LOC139183397
LOC139183113
TRNAS-GGA
LOC139183341
LOC109559204
LOC139183114
PRICKLE1
LOC139183116
PPHLN1
ZCRB1
YAF2
GXYLT1
LOC109575423
PDZRN4
CNTN1
LOC109558391
LOC109558392
LRRK2
LOC139183117
SLC2A13
LOC139183118
REDIC1
ABCD2
KIF21A
LOC139183388
LOC139183119
CPNE8
PTPRR
PTPRB
KCNMB4
TRNAC-GCA
CNOT2
TRNAH-AUG
MYRFL
RAB3IP
LOC139183374
BEST3
LRRC10
CCT2
LOC139183120
FRS2
LOC139183350
YEATS4
LOC109559236
LOC109558397
LOC139183123
LOC139183122
LOC109559237
LOC139183367
LOC109558398
LOC109558711
LOC109559240
LOC109558712
LOC109558713
LOC109558714
LOC139183398
LOC109559241
CPSF6
LOC109558715
LOC139183352
CPM
MDM2
SLC35E3
NUP107
LOC139183359
RAP1B
LOC139182989
MDM1
IL22
IL26
IFNG
LOC139183126
DYRK2
CAND1
LOC109559253
GRIP1
TRNAC-GCA
LOC139183377
HELB
LOC109559255
IRAK3
TRNAK-CUU
LOC109559259
TMBIM4
LLPH
TRNAS-GGA
HMGA2
LOC139183127
LOC139183128
MSRB3
LEMD3
WIF1
LOC139183409
LOC139183130
TBC1D30
LOC109559268
LOC139182955
GNS
RASSF3
TBK1
XPOT
C5H12orf56
KICS2
TRNAF-AAA
SRGAP1
RXYLT1
LOC139183029
AVPR1A
LOC139183131
TRNAW-CCA
PPM1H
LOC139182958
LOC139182957
MON2
LOC109559287
USP15
TAFA2
LOC109558408
LOC139183132
SLC16A7
TRNAS-GGA
LOC109558410
LRIG3
LOC139183133
TRNAG-GCC
ATP23
LOC139183134
CTDSP2
AVIL
TSFM
EEF1AKMT3
METTL1
CYP27B1
MARCHF9
CDK4
TSPAN31
AGAP2
OS9
B4GALNT1
SLC26A10P
ARHGEF25
DTX3
PIP4K2C
KIF5A
DCTN2
MBD6
LOC109559326
DDIT3
MARS1
ARHGAP9
GLI1
INHBE
INHBC
R3HDM2
STAC3
NDUFA4L2
SHMT2
NXPH4
LRP1
TRNAG-CCC
LOC109559336
LOC139183340
STAT6
NAB2
LOC109559337
LOC139183135
NEMP1
MYO1A
TAC3
ZBTB39
GPR182
LOC109558725
LOC109559341
SDR9C7
LOC109559344
LOC139183362
LOC139183361
LOC109559345
TRNAG-CCC
TRNAF-GAA
PRIM1
NACA
PTGES3
ATP5F1B
LOC139183346
LOC139183137
LOC139183347
BAZ2A
RBMS2
GLS2
SPRYD4
MIP
TIMELESS
APOF
STAT2
IL23A
PAN2
COQ10A
TRNAE-UUC
CNPY2
CS
ANKRD52
SLC39A5
NABP2
RNF41
LOC139183138
TRNAS-CGA
SMARCC2
MYL6
MYL6B
ESYT1
ZC3H10
PA2G4
ERBB3
RPS26
IKZF4
SUOX
RAB5B
CDK2
PMEL
DGKA
PYM1
MMP19
LOC109559390
DNAJC14
ORMDL2
SARNP
GDF11
LOC139183140
CD63
RDH5
BLOC1S1
ITGA7
TMT1B
TRNAC-GCA
LOC109558419
LOC109558728
LOC109558420
LOC109558729
LOC139183141
LOC139183142
LOC139182991
LOC109558737
LOC139182992
LOC109558736
LOC109558733
LOC109558734
LOC139182993
LOC109558421
LOC109558732
LOC109558422
LOC139182994
LOC109558739
LOC109558425
LOC139183386
LOC109558740
LOC109558741
LOC109558426
LOC109558742
LOC109558428
LOC109558743
LOC109558744
LOC109558432
LOC109558746
LOC109558748
LOC109558749
LOC109558436
LOC109558750
LOC109558751
LOC109558442
LOC109558752
LOC109558753
LOC109558446
LOC109558754
LOC109558447
TRNAS-GGA
LOC109558755
LOC109558764
LOC139182996
LOC109558453
LOC109558762
LOC109558763
LOC109558461
LOC109558462
LOC109558756
LOC109558765
LOC139182997
LOC139183036
LOC109558776
OR10A7
LOC109558474
LOC109558476
LOC109558477
LOC109558478
LOC139183037
LOC109558479
LOC109558779
LOC109558482
LOC109558484
LOC109558486
LOC139183146
LOC109558780
LOC109558491
LOC109558781
LOC139182999
LOC139183038
LOC109558782
LOC139183148
LOC139183000
LOC139183001
NEUROD4
LOC139183149
TESPA1
NTN4
LOC139183150
LOC139183391
SNRPF
CCDC38
AMDHD1
LOC139183152
LTA4H
TRNAD-GUC
LOC139183153
ELK3
LOC139183154
CDK17
CFAP54
TRNAC-GCA
NEDD1
TRNAG-UCC
LOC109558496
LOC139183002
TRNAD-GUC
TRNAW-CCA
TMPO
LOC109559414
SLC25A3
LOC139183363
IKBIP
APAF1
ANKS1B
TRNAC-ACA
GARIN6
TRNAG-CCC
TRNAW-CCA
BLTP3B
ACTR6
DEPDC4
SCYL2
SLC17A8
LOC109559428
NR1H4
GAS2L3
ANO4
LOC139183155
SLC5A8
UTP20
ARL1
SPIC
MYBPC1
LOC139183157
CHPT1
SYCP3
GNPTAB
TRNAG-UCC
LOC139183158
DRAM1
WASHC3
NUP37
PARPBP
PMCH
LOC139183160
IGF1
LOC139183390
LOC109559450
LOC139183323
PAH
LOC139183161
ASCL1
LOC139183376
LOC139183003
C5H12orf42
STAB2
NT5DC3
TRNAC-ACA
LOC109558511
HSP90B1
UQCC6
TDG
GLT8D2
HCFC2
NFYB
TRNAE-UUC
LOC139183162
TRNAA-UGC
TXNRD1
EID3
LOC139183163
CHST11
SLC41A2
NOPCHAP1
ALDH1L2
WASHC4
APPL2
C5H12orf75
NUAK1
LOC139183040
CKAP4
TCP11L2
POLR3B
RFX4
TRNAY-GUA
LOC139183164
RIC8B
TMEM263
MTERF2
CRY1
LOC139183165
LOC109559479
ABTB3
LOC139183383
PWP1
PRDM4
ASCL4
RTCB
BPIFC
FBXO7
SYN3
TIMP3
LOC109559486
LOC109559488
LOC109559489
LOC139183005
LARGE1
TRNAR-CCU
ISX
HMGXB4
TOM1
HMOX1
MCM5
LOC139183169
LOC139183168
RASD2
MB
LOC109559498
RBFOX2
LOC109558789
LOC109559502
LOC109559504
LOC109559505
LOC109559507
LOC109559511
LOC109559510
LOC139183171
LOC109559508
LOC109559513
LOC109559512
LOC109559516
MYH9
LOC139183324
TXN2
FOXRED2
EIF3D
TRNAE-UUC
LOC139183007
CACNG2
IFT27
PVALB
NCF4
CSF2RB
CIMIP4
TST
MPST
KCTD17
TMPRSS6
IL2RB
LOC109559533
C1QTNF6
LOC139183174
SSTR3
RAC2
CYTH4
ELFN2
MFNG
CARD10
LOC139183329
LOC139183395
USP18
ALG10
LOC139183175
SYT10
PKP2
TRNAC-GCA
YARS2
DNM1L
FGD4
LOC139183384
BICD1
TRNAC-ACA
RESF1
AMN1
ETFBKMT
DENND5B
LOC139183179
LOC139183180
LOC109559551
SINHCAF
CAPRIN2
LOC139183181
IPO8
TMTC1
OVCH1
ERGIC2
FAR2
LOC109558798
CCDC91
LOC139183404
PTHLH
KLHL42
MANSC4
MRPS35
REP15
PPFIBP1
C5H12orf71
SMCO2
LOC139183407
BMAL2
STK38L
MED21
TM7SF3
FGFR1OP2
INTS13
ITPR2
TRNAS-GGA
LOC139182959
TRNAG-UCC
SSPN
BHLHE41
RASSF8
LMNTD1
LOC109559580
KRAS
LOC109559583
ETFRF1
DNAI7
IRAG2
BCAT1
SOX5
TRNAW-CCA
TRNAY-GUA
TRNAG-CCC
TRNAK-UUU
ETNK1
LOC139183184
C2CD5
TRNAG-CCC
ST8SIA1
LOC109558555
CMAS
ABCC9
KCNJ8
LDHB
GYS2
SPX
GOLT1B
RECQL
TRNAW-CCA
PYROXD1
SLCO1A2
IAPP
LOC109559603
LOC109559604
LOC139183401
SLCO1C1
PDE3A
HILPDA
AEBP2
PLEKHA5
LOC139183188
LOC139183189
LOC139183190
CAPZA3
PLCZ1
TRNAC-ACA
PIK3C2G
RERGL
TRNAC-ACA
LMO3
TRNAN-GUU
MGST1
SLC15A5
TRNAS-GGA
DERA
LOC109559616
STRAP
LOC139183348
EPS8
TRNAC-GCA
PTPRO
RERG
PDE6H
ARHGDIB
ERP27
MGP
ART4
SMCO3
C5H12orf60
WBP11
H2AJ
H4C16
GUCY2C
PLBD1
ATF7IP
LOC139183400
GRIN2B
LOC139183192
LOC139183193
EMP1
GSG1
FAM234B
HEBP1
GPRC5D
GPRC5A
TRNAD-GUC
DDX47
APOLD1
CDKN1B
LOC109559643
GPR19
CREBL2
DUSP16
BORCS5
LOC109558862
MANSC1
LRP6
BCL2L14
TRNAQ-UUG
ETV6
TRNAG-CCC
LOC109558811
LOC109559655
TAS2R42
LOC109559653
SMIM10L1
LOC139183196
TRNAF-AAA
LOC109558812
LOC109558813
LOC109558814
LOC109558571
LOC109558815
LOC109558817
LOC109558818
TAS2R9
TAS2R8
TAS2R7
YBX3
STYK1
LOC139183197
MAGOHB
LOC109558820
LOC109558577
LOC139183198
LOC109559659
LOC109558578
LOC109559660
LOC139183202
LOC139183199
LOC139183203
LOC109559662
LOC109559663
LOC139183200
LOC109558716
LOC109558821
LOC109559664
LOC109558822
LOC109558579
KLRK1
LOC109559666
LOC109559668
LOC139183204
LOC109559669
GABARAPL1
TMEM52B
OLR1
CLEC7A
CLEC1A
CLEC9A
CLEC1B
CLEC12B
LOC109559676
LOC109559677
LOC109558826
LOC109558581
KLRF2
LOC109559680
LOC109559681
LOC109559682
LOC139176036
LOC109559684
KLRF1
CD69
CLECL1
LOC109558832
LOC139183382
LOC109559690
LOC109559689
LOC139183206
LOC109569118
LOC109558584
LOC139183207
LOC139183322
LOC109558586
A2M
KLRG1
M6PR
PHC1
A2ML1
LOC139183209
RIMKLB
MFAP5
TRNAE-UUC
AICDA
TRNAS-GGA
APOBEC1
GDF3
NANOG
SLC2A3
LOC139183211
FOXJ2
C3AR1
NECAP1
CLEC4A
CLEC6A
CLEC4D
CLEC4E
LOC109559708
LOC109559719
LOC109559710
LOC139176083
LOC109559707
LOC139176082
LOC139176068
LOC109559715
LOC109559717
LOC109558602
LOC109559709
LOC109559714
LOC109559712
LOC139182962
LOC139176099
LOC109559718
LOC139182967
LOC109558599
LOC139182968
LOC139183045
LOC109558317
LOC109558893
LOC109558596
LOC109558598
LOC109558889
LOC139182964
LOC139182969
LOC109558319
LOC139182970
LOC139182963
LOC109558320
PEX5
CLSTN3
RBP5
LOC139183212
C1RL
LOC109558899
LOC139182971
LOC139183213
C1R
C1S
LPCAT3
EMG1
PHB2
LOC139183372
LOC109558907
PTPN6
C5H12orf57
LOC139183338
ATN1
ENO2
LRRC23
SPSB2
TPI1
USP5
CDCA3
GNB3
P3H3
GPR162
CD4
LAG3
PTMS
MLF2
LOC139183215
COPS7A
PIANP
ZNF384
ING4
ACRBP
LPAR5
CHD4
LOC139183364
LOC139183217
NOP2
IFFO1
GAPDH
LOC109559724
NCAPD2
LOC139183373
MRPL51
VAMP1
TAPBPL
CD27
LTBR
LOC109559731
SCNN1A
LOC139183219
TNFRSF1A
PLEKHG6
CD9
LOC139183220
VWF
LOC109559733
ANO2
TRNAG-UCC
NTF3
TRNAK-UUU
LOC139183221
KCNA5
KCNA1
KCNA6
GALNT8
NDUFA9
AKAP3
DYRK4
RAD51AP1
FERRY3
LOC109559740
FGF6
TRNAG-UCC
FGF23
TIGAR
CCND2
LOC109559746
LOC139183011
LOC109559747
PARP11
CRACR2A
PRMT8
LOC139183223
LOC139183222
LOC139183224
TSPAN11
TSPAN9
LOC139183225
TRNAG-CCC
TEAD4
LOC109559757
TULP3
RHNO1
LOC139183047
FOXM1
LOC139183226
TEX52
NRIP2
ITFG2
FKBP4
DDX11
WASHC1
IQSEC3
SLC6A12
LOC139183228
SLC6A13
KDM5A
LOC109559765
CCDC77
B4GALNT3
LOC139183344
NINJ2
LOC139183229
TRNAE-CUC
LOC139183396
LOC109559769
WNK1
RAD52
LOC139182972
ERC1
LOC139182973
WNT5B
FBXL14
LOC139183231
ADIPOR2
CACNA2D4
LRTM2
DCP1B
LOC109559779
CACNA1C
TRNAY-GUA
LOC139183232
LOC139183048
IL17RA
TMEM121B
HDHD5
ADA2
LOC139183234
LOC139183235
CECR2
LOC139183405
ATP6V1E1
BCL2L13
TRNAE-UUC
BID
TRNAS-GGA
MICAL3
LOC139183236
PEX26
LOC139183237
TUBA8
CDC42EP1
LGALS2
GGA1
LOC139183239
SH3BP1
PDXP
LOC139183238
LGALS1
NOL12
TRIOBP
H1-0
GCAT
GALR3
ANKRD54
LOC139183240
LOC139183049
LOC139183241
LOC109559800
MICALL1
C5H22orf23
POLR2F
SOX10
LOC139183245
LOC139183242
LOC139183243
PICK1
SLC16A8
BAIAP2L2
PLA2G6
MAFF
TMEM184B
CSNK1E
KCNJ4
KDELR3
DDX17
DMC1
LOC109559816
LOC139176049
LOC139183399
CBY1
TOMM22
JOSD1
GTPBP1
SUN2
DNAL4
LOC139183389
NPTXR
CBX6
LOC139183248
LOC139183327
LOC139183250
LOC109558629
CBX7
PDGFB
LOC109559824
LOC139183251
LOC139183356
RPL3
LOC139183366
LOC139183365
LOC139183370
LOC139183345
LOC139183252
SYNGR1
TRNAG-CCC
TAB1
MGAT3
MIURF
MIEF1
ATF4
RPS19BP1
CACNA1I
LOC139183012
ENTHD1
GRAP2
FAM83F
LOC109559837
TNRC6B
LOC139183254
ADSL
SGSM3
MRTFA
LOC139183255
LOC139183360
MCHR1
SLC25A17
ST13
XPNPEP3
DNAJB7
RBX1
LOC139183403
LOC109559851
EP300
LOC139183258
L3MBTL2
CHADL
RANGAP1
LOC139183392
ZC3H7B
TRNAG-UCC
TEF
TOB2
LOC139183260
PHF5A
ACO2
POLR3H
TRNAM-CAU
CSDC2
PMM1
DESI1
XRCC6
SNU13
LOC109558633
MEI1
LOC139183343
LOC109559868
CCDC134
SREBF2
SHISA8
TNFRSF13C
CENPM
LOC139183013
SMIM45
SEPTIN3
WBP2NL
NAGA
PHETA2
SMDT1
NDUFA6
LOC109559880
LOC109559879
LOC109559878
TCF20
LOC109558851
NFAM1
LOC139183014
SERHL2
RRP7A
POLDIP3
LOC139183379
CYB5R3
LOC109559886
A4GALT
LOC139183263
ARFGAP3
PACSIN2
TRNAG-GCC
LOC109558853
TTLL1
BIK
MCAT
TRNAW-CCA
TSPO
TTLL12
SCUBE1
MPPED1
LOC139183015
TRNAC-GCA
EFCAB6
SULT4A1
PNPLA5
PNPLA3
LOC139183269
SAMM50
LOC139183270
PARVB
PARVG
SHISAL1
RTL6
PRR5
ARHGAP8
PHF21B
TRNAW-CCA
LOC139183271
NUP50
KIAA0930
LOC139183272
UPK3A
FAM118A
SMC1B
RIBC2
LOC109558857
FBLN1
LOC139183016
ATXN10
LOC139183273
WNT7B
LOC109558859
LOC109559909
PPARA
CDPF1
LOC109559913
LOC109558647
TTC38
LOC109558646
LOC109559917
GTSE1
TRMU
CELSR1
LOC139183017
GRAMD4
CERK
LOC109559921
TBC1D22A
LOC109558860
LOC139183018
LOC139183019
TAFA5
LOC139183274
LOC139183020
LOC139183276
LOC139183275
LOC139183277
LOC139183278
LOC139183053
BRD1
ZBED4
ALG12
CRELD2
PIM3
IL17REL
TTLL8
MLC1
MOV10L1
LOC139182950
PANX2
TRABD
SELENOO
TUBGCP6
HDAC10
MAPK12
MAPK11
PLXNB2
DENND6B
LOC139183300
PPP6R2
SBF1
LOC139183305
ADM2
MIOX
LMF2
NCAPH2
SCO2
LOC139183310
CIMAP1B
KLHDC7B
SYCE3
CPT1B
CHKB
TRNAW-CCA
MAPK8IP2
ARSA
LOC139183318
SHANK3
LOC139183319
ACR
RABL2B
LOC139183576
LOC139183753
TRNAY-GUA
LOC139183577
LOC139183567
APELA
SMIM31
MARCHF1
TMA16
TKTL2
NPY5R
NPY1R
NAF1
BBS7
CCNA2
EXOSC9
LOC109560208
SMIM43
LOC139183521
ANXA5
LOC139183741
LOC139183766
QRFPR
TNIP3
NDNF
PRDM5
LOC139183716
LOC109553295
TRNAG-CCC
PDE5A
LOC109560224
LOC109560223
LOC139183512
LOC139183511
ARLN
USP53
MYOZ2
SYNPO2
LOC109560110
LOC139183579
SEC24D
METTL14
PRSS12
LOC109560230
LOC139183729
LOC109560231
LOC109560232
TRNAC-GCA
TRNAS-GGA
TRAM1L1
LOC139183523
LOC139183581
LOC109560113
UGT8
LOC139183575
LOC109560115
LOC109559976
TRNAK-UUU
LOC139183582
ARSJ
CAMK2D
LOC139183583
TRNAS-GGA
ANK2
LOC139183514
LOC139183513
LARP7
ZGRF1
LOC139183584
NEUROG2
ALPK1
TIFA
AP1AR
FAM241A
LOC139183585
LOC139183525
LOC139183526
LOC139183732
TRNAF-GAA
PITX2
LOC139183586
LOC109560248
ENPEP
TRNAS-GGA
LOC139183712
LOC139183725
LOC109573745
ELOVL6
EGF
LOC109560118
LRIT3
RRH
GAR1
CFI
PLA2G12A
CASP6
MCUB
SEC24B
COL25A1
TRNAS-GGA
LOC139183723
LOC139183769
ETNPPL
OSTC
RPL34
LOC109560120
LEF1
HADH
CYP2U1
SGMS2
TRNAC-GCA
TRNAG-CCC
PAPSS1
LOC139183589
DKK2
LOC139183590
TRNAC-GCA
TRNAC-GCA
GIMD1
AIMP1
TBCK
LOC139183528
LOC109560121
NPNT
LOC139183727
GSTCD
INTS12
ARHGEF38
LOC109560280
PPA2
TET2
LOC139183592
LOC139183593
LOC139183595
LOC139183594
LOC139183596
LOC139183597
CXXC4
TRNAR-ACG
TACR3
CENPE
BDH2
LOC139183599
SLC9B2
SLC9B1
CISD2
LOC139183515
UBE2D3
TRNAG-UCC
LOC139183516
MANBA
NFKB1
SLC39A8
TRNAS-ACU
BANK1
LOC139183758
TRNAW-CCA
LOC139183530
PPP3CA
EMCN
LOC109560304
LOC139183601
DDIT4L
TRNAC-GCA
LOC139183531
LOC109560123
H2AZ1
DNAJB14
DAPP1
LAMTOR3
TRNAS-GGA
C6H4orf54
MTTP
TRMT10A
C6H4orf17
ADH7
ADH1C
LOC109560318
LOC109560319
ADH6
ADH4
LOC109560322
METAP1
TRNAC-ACA
LOC109560125
EIF4E
LOC109560324
TSPAN5
LOC139183764
RAP1GDS1
LOC139183754
STPG2
LOC139183603
PDHA2
UNC5C
TRNAK-CUU
BMPR1B
PDLIM5
LOC139183517
HPGDS
SMARCAD1
ATOH1
GRID2
TRNAE-UUC
LOC139183755
CCSER1
LOC109560336
LOC139183744
MMRN1
SNCA
LOC139183604
GPRIN3
TIGD2
FAM13A
HERC3
NAP1L5
PYURF
PIGY
HERC5
HERC6
PPM1K
ABCG2
LOC139183746
TRNAS-GGA
PKD2
SPP1
LOC109560130
MEPE
IBSP
LOC139183607
TRNAA-CGC
LAP3
MED28
FAM184B
NCAPG
DCAF16
LCORL
LOC139183608
TRNAG-ACC
SLIT2
PACRGL
KCNIP4
LOC139183772
LOC139183609
ADGRA3
LOC109560364
LOC139183533
LOC109560365
LOC139183745
PPARGC1A
TRNAS-GGA
LOC139183748
DHX15
LOC139183534
SOD3
CCDC149
LGI2
LOC139183610
SEPSECS
PI4K2B
ZCCHC4
LOC109560376
ANAPC4
TRNAR-UCU
LOC139183760
SLC34A2
SEL1L3
LOC139183535
SMIM20
TRNAA-UGC
RBPJ
LOC139183611
LOC139183768
CCKAR
TBC1D19
STIM2
TRNAW-CCA
LOC139183724
PCDH7
LOC139183537
TRNAC-GCA
LOC139183612
TRNAR-ACG
LOC139183726
ARAP2
LOC139183613
DTHD1
LOC109560141
NWD2
LOC109560143
PGCKA1
RELL1
PGM2
LOC139183615
TBC1D1
LOC109560396
LOC139183616
TRNAI-AAU
KLF3
TLR10
TLR6
TLR1
FAM114A1
TMEM156
KLHL5
WDR19
RFC1
TRNAH-GUG
KLB
RPL9
LIAS
UGDH
TRNAG-GCC
SMIM14
LOC139183617
UBE2K
LOC139183734
PDS5A
LOC109560189
LOC139183618
N4BP2
RHOH
TRNAG-GCC
LOC139183619
CHRNA9
RBM47
LOC139183620
LOC109560415
NSUN7
APBB2
TRNAY-GUA
UCHL1
LOC109560423
LIMCH1
LOC139183624
TRNAG-CCC
PHOX2B
LOC139183539
TMEM33
SLC30A9
BEND4
LOC139183626
LOC139183627
SHISA3
ATP8A1
LOC139183628
LOC109560146
LOC139183629
KCTD8
YIPF7
LOC139183728
GUF1
GNPDA2
TRNAC-ACA
TRNAY-GUA
LOC139183719
LOC139183630
GABRG1
GABRA2
TRNAW-CCA
COX7B2
GABRA4
LOC109560439
GABRB1
LOC139183762
COMMD8
LOC139183631
ATP10D
TRNAC-GCA
CORIN
TRNAF-GAA
LOC109571994
NFXL1
CNGA1
NIPAL1
TXK
TEC
TRNASTOP-UCA
SLAIN2
SLC10A4
ZAR1
FRYL
OCIAD1
OCIAD2
CWH43
DCUN1D4
LOC109560458
LRRC66
SGCB
LOC109560464
SPATA18
LOC139183540
USP46
TRNAY-AUA
LOC109560467
LOC139183731
RASL11B
SCFD2
TRNAC-ACA
FIP1L1
LNX1
TRNAG-GCC
CHIC2
LOC139183636
GSX2
PDGFRA
LOC139183751
LOC139183749
KIT
TRNAG-UCC
LOC139183752
KDR
SRD5A3
TMEM165
CLOCK
PDCL2
NMU
LOC139183637
LOC109560486
EXOC1L
TRNAC-ACA
EXOC1
CEP135
CRACD
AASDH
PPAT
PAICS
SRP72
ARL9
SPMAP2L
LOC109560157
HOPX
LOC139183640
LOC139183733
SPINK2
LOC109560498
LOC109560500
LOC109560159
LOC109560502
POLR2B
IGFBP7
TRNAK-UUU
TRNAC-GCA
LOC139183641
TRNAG-UCC
TRNAW-CCA
LOC139183491
LOC139183541
TRNAC-GCA
ADGRL3
TRNAC-ACA
TRNAC-ACA
LOC139183542
TRNAC-GCA
LOC139183543
LOC109560194
TECRL
EPHA5
LOC139183642
LOC139183643
CENPC
STAP1
UBA6
GNRHR
LOC109560039
TMPRSS11D
TMPRSS11A
LOC109560162
LOC109560042
LOC109560164
LOC109560046
LOC109560047
LOC139183771
YTHDC1
LOC109560520
LOC109560523
LOC109560522
LOC109560526
LOC109560529
LOC109560527
LOC109560532
LOC109560534
LOC109560535
LOC109560537
LOC109560052
LOC109560540
LOC109560536
LOC139183646
LOC109560541
SULT1B1
LOC109560054
LOC109560543
CSN1S1
CSN2
LOC109560165
LOC139183544
LOC109560546
PRR27
ODAM
FDCSP
CSN3
CABS1
LOC139183647
MUC22
AMTN
AMBN
ENAM
JCHAIN
UTP3
RUFY3
TRNAY-GUA
GRSF1
MOB1B
DCK
SLC4A4
GC
NPFFR2
ADAMTS3
TRNAC-GCA
LOC139183720
COX18
ANKRD17
LOC139183648
ALB
AFP
AFM
RASSF6
CXCL8
LOC109560172
PPBP
LOC109560173
LOC109560573
LOC109560575
LOC109560576
LOC109560578
LOC109560579
MTHFD2L
EPGN
EREG
LOC139183546
AREG
TRNAW-CCA
BTC
PARM1
LOC139183649
LOC139183650
RCHY1
THAP6
ODAPH
CDKL2
LOC139183651
G3BP2
USO1
LOC139183735
PPEF2
NAAA
TRNAG-CCC
SDAD1
LOC139183652
CXCL9
ART3
CXCL10
CXCL11
NUP54
SCARB2
FAM47E
STBD1
CCDC158
LOC139183767
SHROOM3
LOC109560604
LOC139183653
TRNAG-CCC
TRNAA-UGC
SOWAHB
SEPTIN11
CCNI
LOC139183654
CCNG2
LOC139183499
LOC139183500
CXCL13
CNOT6L
LOC139183655
MRPL1
FRAS1
ANXA3
LOC139183656
TRNAC-GCA
TRNAE-UUC
BMP2K
PAQR3
LOC109560180
NAA11
GK2
LOC139183658
LOC139183657
LOC139183710
LOC139183547
ANTXR2
PRDM8
FGF5
CFAP299
TRNAG-CCC
BMP3
PRKG2
LOC139183722
RASGEF1B
LOC139183660
TRNAG-CCC
LOC139183661
LOC139183662
HNRNPD
HNRNPDL
ENOPH1
TMEM150C
LOC139183743
SCD5
LOC139183663
SEC31A
THAP9
LIN54
COPS4
LOC139183721
LOC109560635
LOC109560636
LOC139183665
COQ2
HPSE
LOC139183666
TRNAG-UCC
HELQ
MRPS18C
ABRAXAS1
GPAT3
LOC139183759
TRNAG-CCC
NKX6-1
CDS1
WDFY3
ARHGAP24
MAPK10
TRNAG-UCC
PTPN13
LOC139183763
SLC10A6
C6H4orf36
LOC139183747
AFF1
KLHL8
LOC109560658
LOC139183765
LOC139183761
HSD17B13
HSD17B11
NUDT9
SPARCL1
LOC139183549
DSPP
DMP1
LOC139183671
LOC109560076
LOC139183672
PPP2R2C
WFS1
LOC139183674
LOC109560663
LOC139183675
CRMP1
LOC139183676
EVC
EVC2
LOC139183757
TRNAG-CCC
STK32B
TRNAC-ACA
CYTL1
MSX1
LOC109560669
TRNAC-ACA
STX18
NSG1
ZBTB49
LYAR
TMEM128
OTOP1
DRD5
SLC2A9
TRNAG-CCC
WDR1
ZNF518B
CLNK
LOC139183551
LOC139183552
TRNAA-UGC
TRNAW-CCA
HS3ST1
LOC139183501
LOC139183553
TRNAC-ACA
LOC139183773
RAB28
NKX3-2
BOD1L1
LOC139183679
LOC109560085
LOC139183680
LOC139183681
LOC139183682
LOC139183683
CPEB2
C1QTNF7
LOC139183554
CC2D2A
TRNAG-CCC
FBXL5
LOC109560686
LOC139183750
BST1
CD38
LOC109560190
PROM1
LOC139183711
LOC139183684
TAPT1
LDB2
LOC109560691
LOC139183770
QDPR
CLRN2
LOC139183686
LOC109560090
LOC139183687
LOC139183688
BLOC1S4
LOC139183690
LOC139183689
KIAA0232
TBC1D14
LOC109560753
CFAP184
TADA2B
GRPEL1
SORCS2
PSAPL1
LOC139183555
AFAP1
ABLIM2
TRNAL-UAA
LOC139183692
SH3TC1
HTRA3
ACOX3
TRMT44
CPZ
TRNAC-GCA
LOC139183556
HMX1
ADRA2C
LRPAP1
DOK7
HGFAC
RGS12
LOC139183696
MSANTD1
HTT
LOC139183518
GRK4
NOP14
LOC109560742
MFSD10
ADD1
LOC139183756
SH3BP2
LOC139183697
TNIP2
FAM193A
LOC139183698
RNF4
CFAP99
ZFYVE28
MXD4
HAUS3
POLN
NAT8L
NICOL1
NELFA
NSD2
LOC139183730
LOC109560727
LETM1
FGFR3
TACC3
TMEM129
SLBP
FAM53A
LOC139183504
LOC139183505
LOC139183506
LOC139183507
NKX1-1
UVSSA
MAEA
LOC109560718
LOC139183700
LOC139183701
LOC139183702
CTBP1
SPON2
LOC139183703
LOC139183704
RNF212
FGFRL1
IDUA
SLC26A1
DGKQ
TMEM175
GAK
CPLX1
PCGF3
LOC109560700
LOC109560715
SLC49A3
ATP5ME
PDE6B
LOC109560695
TMEM271
LOC139183508
PIGG
LOC139183868
LOC139183869
LOC139183870
LOC139183871
LOC139183872
LOC139183873
LOC139183874
LOC139183875
LOC139183876
LOC139183877
LOC139183878
LOC139183879
LOC139183880
TRNAC-GCA
LOC109561155
LOC109561156
LOC139184307
FLT4
CNOT6
GFPT2
TRNAH-AUG
LOC139184010
MAPK9
RASGEF1C
RNF130
LOC139184011
TBC1D9B
LOC139184013
MRNIP
SQSTM1
MGAT4B
LTC4S
MAML1
CANX
CBY3
HNRNPH1
RUFY1
LOC139184017
LOC139184298
LOC139184255
ADAMTS2
ZNF354C
ZNF879
LOC139184314
GRM6
ZNF454
LOC139184018
RNF187
H2BC26
H2AC25
H3-4
LOC139184020
TRIM17
TRIM11
OBSCN
IBA57
GJC2
GUK1
MRPL55
C7H1orf35
ARF1
WNT3A
WNT9A
LOC139184022
PRSS38
SNAP47
JMJD4
LOC109560809
LOC109560810
ATP13A1
GMIP
LOC139183903
LPAR2
PBX4
LOC139184329
LOC139184024
CILP2
YJEFN3
NDUFA13
TSSK6
GATAD2A
MAU2
LOC139184342
SUGP1
TM6SF2
HAPLN4
NCAN
NR2C2AP
RFXANK
BORCS8
MEF2B
TMEM161A
SLC25A42
ARMC6
LOC139184026
SUGP2
HOMER3
DDX49
COPE
CERS1
GDF1
UPF1
COMP
CRTC1
LOC139184258
LOC139184028
KLHL26
TMEM59L
CRLF1
REX1BD
UBA52
LOC139184029
KXD1
FKBP8
ELL
ISYNA1
SSBP4
LOC139184030
LRRC25
GDF15
LOC139184031
PGPEP1
LOC139184256
LSM4
LOC139184035
JUND
IQCN
LOC139184034
CIST1
LOC109560819
LOC139184036
PDE4C
RAB3A
MPV17L2
IFI30
PIK3R2
LOC139184037
MAST3
LOC139184038
IL12RB1
LOC139184039
ARRDC2
KCNN1
CCDC124
SLC5A5
RPL18A
LOC139184284
LOC139184040
JAK3
INSL3
B3GNT3
FCHO1
LOC139184041
MAP1S
LOC139184042
UNC13A
COLGALT1
NIBAN3
PGLS
LOC139184043
SLC27A1
NXNL1
TMEM221
MVB12A
LOC109561435
LOC109561436
CCDC194
PLVAP
GTPBP3
ANO8
DDA1
MRPL34
ABHD8
ANKLE1
BABAM1
USHBP1
NR2F6
OCEL1
LOC139184046
USE1
MYO9B
LOC139184047
LOC139184045
LOC139184267
HAUS8
CPAMD8
F2RL3
SIN3B
NWD1
TMEM38A
SMIM7
LOC139184048
MED26
SLC35E1
LOC109561461
CHERP
C7H19orf44
LOC109560833
CALR3
TRNAR-CCU
EPS15L1
KLF2
LOC139184300
AP1M1
FAM32A
CIB3
HSH2D
RAB8A
TPM4
LOC109560835
LOC139183913
LOC109567607
LOC109560875
LOC109560876
LOC109560877
LOC109560879
LOC109560880
LOC109561173
LOC109560882
LOC109561174
LOC109561175
LOC109560885
LOC109560886
LOC109561176
LOC109561472
LOC109561473
LOC109561475
TRNAM-CAU
LOC109561476
LOC109560888
CYP4F22
LOC139184330
PGLYRP2
RASAL3
WIZ
AKAP8L
AKAP8
BRD4
EPHX3
NOTCH3
LOC109560891
TRNAG-CCC
LOC139184052
ILVBL
SYDE1
LOC139183884
LOC139183885
LOC139183886
CASP14
LOC139184326
TEKTL1
SLC1A6
LOC109560855
LOC139183919
LOC139183920
LOC139183921
LOC139183924
LOC139183925
LOC139183926
LOC109560837
LOC109560838
LOC109560839
LOC109561169
LOC139183889
LOC139183929
LOC139183930
LOC139183931
LOC139183936
LOC139183937
LOC109560862
LOC109560846
LOC109560851
LOC109560852
LOC109561172
LOC139183945
LOC109560856
LOC139183946
LOC139183947
LOC139183948
LOC139183949
LOC109560870
LOC109560871
LOC139183950
LOC139183952
LOC139183954
LOC139183955
LOC139183957
LOC139183960
LOC139183961
LOC139183963
LOC139183890
LOC139183965
LOC139184054
LOC139184055
LOC139183849
LOC139183851
LOC109561170
LOC109560841
LOC139183854
LOC109560849
LOC139184322
LOC109560857
LOC109560865
LOC109560867
LOC139183856
LOC139183857
LOC139183858
LOC139183859
LOC139183860
LOC139183861
LOC139183863
LOC139183864
LOC139184057
ZNF333
TRNAG-CCC
ADGRE3
CLEC17A
NDUFB7
TECR
DNAJB1
GIPC1
PTGER1
PKN1
DDX39A
ADGRE5
LOC139184060
LOC109561486
TRNAC-ACA
LOC139184062
LOC139184061
ADGRL1
LOC109561497
ASF1B
PRKACA
SMIM46
SAMD1
C7H19orf67
MISP3
PALM3
IL27RA
RLN3
RFX1
DCAF15
LOC139184065
PODNL1
CC2D1A
BRME1
NANOS3
LOC139183970
ZSWIM4
C7H19orf53
MRI1
YJU2B
LOC139183971
TRNAG-UCC
CACNA1A
TRNAG-UCC
LOC139184067
LOC109561517
IER2
STX10
TRNAG-UCC
NACC1
TRMT1
LYL1
NFIX
TRNAG-CCC
GADD45GIP1
RAD23A
CALR
FARSA
SYCE2
GCDH
KLF1
DNASE2
MAST1
LOC139184069
RTBDN
RNASEH2A
THSD8
PRDX2
JUNB
HOOK2
BEST2
GET3
TRIR
TNPO2
LOC139184296
LOC139184306
FBXW9
GNG14
DHPS
WDR83
WDR83OS
LOC139184072
LOC139184073
MAN2B1
LOC109561551
LOC109561552
LOC109561553
LOC109561554
LOC109561555
MUC16
LOC109561181
LOC109561183
LOC109560907
LOC139183893
LOC109560910
LOC139183973
LOC109560912
LOC109561186
LOC109560914
LOC109560915
LOC139183894
LOC109560911
ZNF317
LOC109561558
LOC109561187
LOC109561191
LOC109560919
LOC109561192
LOC109560923
LOC109560920
LOC109561189
LOC139183896
LOC109560924
LOC109560926
LOC109560927
LOC109560929
LOC109560930
LOC109560932
TRNAS-AGA
ZNF699
LOC109561564
LOC109561560
LOC109561566
LOC109561561
LOC139184076
LOC109561565
FBXL12
UBL5
PIN1
LOC139184077
OLFM2
LOC139184281
LOC139184279
TRNAD-GUC
COL5A3
RDH8
LOC109561573
SHFL
ANGPTL6
LOC109560936
LOC139184295
LOC139184303
EIF3G
DNMT1
S1PR2
LOC139184263
MRPL4
LOC139184079
LOC109561581
ICAM4
ICAM5
ZGLP1
FDX2
RAVER1
ICAM3
TYK2
LOC139184260
CDC37
PDE4A
KEAP1
LOC109561591
S1PR5
LOC139183979
LOC109561198
ATG4D
KRI1
CDKN2D
AP1M2
SLC44A2
ILF3
QTRT1
DNM2
TMED1
C7H19orf38
CARM1
YIPF2
TIMM29
LOC109561606
SMARCA4
LOC139184331
LDLR
LOC139183897
SPC24
KANK2
DOCK6
LOC109561615
ANGPTL8
LOC139184080
LOC139184081
TSPAN16
RAB3D
TMEM205
CCDC159
PLPPR2
SWSAP1
EPOR
RGL3
ODAD3
PRKCSH
ELAVL3
ZNF653
LOC139184084
ECSIT
CNN1
ELOF1
ACP5
LOC139183837
ZNF557
LOC109561636
LOC109560944
INSR
LOC139183839
ARHGEF18
PEX11G
TRNAG-CCC
SAXO5
ZNF358
MCOLN1
PNPLA6
LOC139183838
CAMSAP3
XAB2
PET100
PCP2
STXBP2
RETN
MCEMP1
TRAPPC5
FCER2
CLEC4G
LOC109561650
EVI5L
PRR36
LRRC8E
MAP2K7
TGFBR3L
SNAPC2
CTXN1
TIMM44
ELAVL1
CCL25
FBN3
TRNAR-CCU
CERS4
CD320
NDUFA7
RPS28
KANK3
TRNAR-CCU
ANGPTL4
RAB11B
MARCHF2
HNRNPM
PRAM1
ZNF414
LOC139184086
MYO1F
ADAMTS10
NFILZ
ACTL9
OR2Z1
LOC109561207
LOC109561677
LOC109561678
LOC139184275
LOC109561675
VAV1
SH2D3A
TRIP10
GPR108
C3
TNFSF14
LOC139184089
CD70
TNFSF9
LOC139184090
TUBB4A
DENND1C
CRB3
SLC25A23
LOC109561693
SLC25A41
LOC109561696
KHSRP
GTF2F1
PSPN
ALKBH7
ACER1
CLPP
MLLT1
ACSBG2
RFX2
LOC109561708
RANBP3
CAPS
VMAC
NDUFA11
FUT6
NRTN
DUS3L
PRR22
LOC139184292
LOC139184291
CATSPERD
LONP1
RPL36
HSD11B1L
MICOS13
SAFB
LOC139184092
TRNAE-CUC
LOC139184091
TRNAK-UUU
SAFB2
TINCR
ZNRF4
PTPRS
KDM4B
UHRF1
ARRDC5
PLIN3
TICAM1
TRNAG-CCC
FEM1A
TRNAG-UCC
DPP9
TRNAG-CCC
MYDGF
TNFAIP8L1
LOC139183899
SEMA6B
LRG1
PLIN5
PLIN4
HDGFL2
LOC109561739
UBXN6
CHAF1A
SH3GL1
MPND
STAP2
FSD1
TMIGD2
TRNAR-CCG
SHD
YJU2
EBI3
ANKRD24
SIRT6
CREB3L3
MAP2K2
ZBTB7A
PIAS4
LOC109561755
EEF2
LOC139184290
DAPK3
LOC139184095
NMRK2
ATCAY
LOC109561760
ZFR2
LOC139184097
LOC139184096
MATK
RAX2
MRPL54
APBA3
TJP3
PIP5K1C
CACTIN
TBXA2R
GIPC3
LOC139184099
HMG20B
LOC109561769
MFSD12
TEKTIP1
FZR1
LOC109560968
LOC109561774
LOC109561773
NFIC
CELF5
NCLN
S1PR4
GNA15
TRNAM-CAU
GNA11
TLE5
TLE2
TLE6
LOC139184107
LOC109576411
LOC109561782
LOC109560969
ZNF554
THOP1
SGTA
SLC39A3
DIRAS1
GNG7
LOC139184108
GADD45B
LOC139183900
TRNAG-UCC
LMNB2
TIMM13
TMPRSS9
SPPL2B
LSM7
LOC139183901
TRNAR-CCU
LINGO3
PEAK3
OAZ1
TRNAG-CCC
DOT1L
PLEKHJ1
SF3A2
AMH
JSRP1
LOC139184109
AP3D1
IZUMO4
MOB3A
MKNK2
LOC109561808
LOC139184110
LOC109561809
SEPTIN8
CCNI2
KIF3A
IL4
IL13
LOC139184112
RAD50
IL5
IRF1
LOC109561818
LOC109561819
SLC22A4
P4HA2
PDLIM4
TRNAY-AUA
LOC139184113
LOC139184336
CSF2
IL3
ACSL6
MEIKIN
FNIP1
LOC139184259
RAPGEF6
CDC42SE2
LYRM7
HINT1
CHSY3
MINAR2
ADAMTS19
TRNAQ-UUG
ISOC1
LOC139184114
SLC27A6
FBN2
SLC12A2
TRNAC-ACA
CCDC192
LOC139184116
CTXN3
TRNAC-GCA
PRRC1
TRNAR-ACG
MEGF10
C7H5orf63
MARCHF3
LMNB1
LOC139184254
SPMIP10
PHAX
ALDH7A1
GRAMD2B
LOC139183904
LOC139184119
ZNF608
LOC139184120
LOC139183905
LOC109561220
LOC139184121
CSNK1G3
CEP120
LOC109561854
PRDM6
PPIC
SNX24
SNX2
LOC139183906
SNCAIP
LOC109561862
LOX
SRFBP1
LOC109561865
FTMT
LOC139184122
LOC109561867
LOC139184124
LOC139184123
PRR16
LOC109561870
HSD17B4
LOC109561871
LOC139184125
TNFAIP8
DMXL1
DTWD2
TRNAW-CCA
LOC139183907
LOC139183908
TRNAH-AUG
LOC139184301
TRNAC-ACA
TRNAC-ACA
SEMA6A
COMMD10
ARL10
NOP16
HIGD2A
CLTB
FAF2
RNF44
CDHR2
GPRIN1
SNCB
EIF4E1B
TSPAN17
UNC5A
HK3
UIMC1
TRNAR-CCU
ZNF346
LOC139184335
FGFR4
LOC139184261
NSD1
RAB24
PRELID1
MXD3
LOC139184248
LMAN2
RGS14
SLC34A1
PFN3
F12
LOC139184324
GRK6
LOC139184128
PRR7
DBN1
PDLIM7
DOK3
DDX41
FAM193B
LOC109560993
LOC109561914
B4GALT7
LOC109561916
N4BP3
RMND5B
NHP2
HNRNPAB
PHYKPL
LOC139184333
COL23A1
LOC139184332
TRNAK-CUU
CLK4
ZNF354A
PROP1
LOC109560997
LOC109560998
LOC109560999
LOC109561000
MGAT1
LOC109561948
ZFP62
BTNL9
LOC109561001
LOC109561003
LOC139183984
LOC109561004
LOC109561005
LOC139183985
LOC109561940
LOC109561939
LOC109561006
TRNAL-AAG
TRNAT-UGU
TRIM7
TRNAA-UGC
TRNAK-CUU
LOC139184132
TRNAV-AAC
TRNAK-CUU
TRNAV-CAC
TRIM41
RACK1
LOC139184274
LOC139184283
TRIM52
LOC109561936
LOC109561935
ZNF496
LOC139184323
NLRP3
LOC109561009
LOC109561943
LOC139183909
LOC109561010
LOC109561011
LOC109561014
GCSAML
LOC109561230
LOC109561015
LOC109561950
LOC109561231
LOC109561016
LOC109561232
OR6F1
LOC139183986
LOC139183910
LOC139183866
LOC109561018
LOC109561019
LOC109561021
LOC139183987
LOC109561022
LOC139183911
TRIM58
LOC109561023
LOC109561024
LOC109561025
LOC109561026
LOC109561027
LOC109561030
LOC139176042
LOC109561031
LOC109561234
LOC109561032
LOC109561033
LOC109561233
LOC109561035
LOC139183989
LOC139183990
LOC109561038
LOC109561236
LOC109561237
LOC109561238
LOC109561239
LOC109561039
LOC109561241
LOC109561244
OR2T6
LOC109561041
LOC109561245
LOC139183992
LOC109561246
LOC109561044
LOC109561045
LOC109561046
LOC109561047
LOC109561048
LOC109561249
LOC139184337
LOC109561049
LOC109561050
LOC109561051
LOC109561052
LOC109561053
LOC109561250
LYPD8
LOC139184133
SH3BP5L
ZNF672
ZNF692
TRNAL-CAA
TRNAE-CUC
PGBD2
LOC109554997
LOC139183993
LOC139184135
LOC139183995
LOC139184136
LOC109561252
LOC139184137
LOC139184138
LOC109561054
LOC109561253
PLPP2
MIER2
SPMAP2
C2CD4C
SHC2
CIMAP1D
MADCAM1
TPGS1
CDC34
GZMM
BSG
HCN2
POLRMT
TRNAE-UUC
FGF22
RNF126
FSTL3
PRSS57
PALM
MISP
PTBP1
PLPPR3
AZU1
LOC139184334
PRTN3
ELANE
CFD
MED16
LOC139184325
R3HDM4
KISS1R
ARID3A
WDR18
GRIN3B
TMEM259
CNN2
ABCA7
ARHGAP45
POLR2E
GPX4
SBNO2
STK11
CBARP
ATP5F1D
MIDN
CIRBP
FAM174C
EFNA2
PWWP3A
TRNAF-GAA
NDUFS7
TRNAN-GUU
GAMT
DAZAP1
RPS15
APC2
C7H19orf25
PCSK4
REEP6
TRNAG-UCC
ADAMTSL5
PLK5
MEX3D
MBD3
LOC139184150
UQCR11
TCF3
ONECUT3
ATP8B3
LOC139184151
REXO1
KLF16
LOC139183998
ABHD17A
SCAMP4
ADAT3
CSNK1G2
LOC139184154
BTBD2
SOWAHA
SHROOM1
GDF9
UQCRQ
LEAP2
AFF4
LOC139184338
ZCCHC10
LOC139184156
LOC139184157
HSPA4
LOC139184159
LOC139184247
FSTL4
LOC139184158
LOC139184160
C7H5orf15
LOC109562014
VDAC1
LOC139184161
LOC139184163
TCF7
SKP1
PPP2CA
LOC139184162
CDKL3
UBE2B
CDKN2AIPNL
JADE2
LOC139184164
LOC139184321
SAR1B
LOC139184253
SEC24A
CAMLG
LOC139184166
DDX46
C7H5orf24
TXNDC15
PCBD2
CATSPER3
LOC139184167
PITX1
LOC109562038
TRNAS-AGA
MACROH2A1
TIFAB
NEUROG1
TRNAA-AGC
CXCL14
LOC139184168
SLC25A48
IL9
FBXL21
LECT2
TGFBI
SMAD5
SMIM32
TRPC7
SPOCK1
LOC139184170
KLHL3
TRNAR-ACG
HNRNPA0
LOC109562050
LOC139184171
MYOT
PKD2L2
FAM13B
TRNAG-UCC
LOC139184294
WNT8A
NME5
LOC109562058
LOC109562054
KIF20A
CDC23
LOC139184304
GFRA3
TRNAE-UUC
CDC25C
LOC109562062
FAM53C
KDM3B
REEP2
LOC139184172
EGR1
LOC139183842
ETF1
HSPA9
LOC139184278
LOC139183843
LOC139183999
CTNNA1
LRRTM2
TRNAY-GUA
LOC139183845
LOC139183844
SIL1
MATR3
LOC139184276
PAIP2
SLC23A1
MZB1
PROB1
SPATA24
DNAJC18
ECSCR
SMIM33
STING1
UBE2D2
CXXC5
LOC139184174
LOC109562085
LOC139184175
PSD2
NRG2
LOC139184257
LOC139184176
PURA
CYSTM1
LOC139184177
PFDN1
HBEGF
SLC4A9
LOC139184179
TRNAE-CUC
ANKHD1
LOC139184341
SRA1
APBB3
LOC109562098
SLC35A4
CD14
TMCO6
NDUFA2
IK
WDR55
DND1
HARS1
HARS2
ZMAT2
LOC109562119
PCDHB1
LOC109562123
LOC139176080
LOC139176070
LOC109562132
LOC109562125
LOC109562131
LOC109562129
LOC109561085
LOC109562124
LOC109562127
LOC109562128
LOC109562130
LOC109561275
TAF7
LOC109562134
LOC139183846
DIAPH1
HDAC3
RELL2
FCHSD1
ARAP3
LOC139184320
PCDH1
LOC139184182
DELE1
PCDH12
RNF14
GNPDA1
LOC109562151
NDFIP1
SPRY4
LOC109562158
FGF1
LOC139184286
ARHGAP26
LOC139184183
NR3C1
LOC139184185
LOC139184184
YIPF5
KCTD16
LOC139184250
LOC139184285
PRELID2
GRXCR2
SH3RF2
LOC139184186
PLAC8L1
LARS1
RBM27
POU4F3
LOC139184343
TCERG1
GPR151
PPP2R2B
TRNAG-UCC
LOC139184187
STK32A
DPYSL3
JAKMIP2
TRNAA-AGC
LOC139183914
TRNAC-GCA
SPINK1
LOC139184191
SCGB3A2
C7H5orf46
SPINK5
LOC139184251
LOC109561278
LOC109561277
LOC109561284
MARCOL
LOC109561283
LOC139184193
LOC109561282
LOC109561281
LOC109561285
LOC109561286
SPINK7
SPINK9
LOC139184194
FBXO38
HTR4
LOC139184196
ADRB2
SH3TC2
ABLIM3
LOC109562181
AFAP1L1
GRPEL2
TRNAW-CCA
PCYOX1L
IL17B
LOC139184197
CSNK1A1
ARHGEF37
PPARGC1B
PDE6A
SLC26A2
HMGXB3
CSF1R
PDGFRB
CDX1
SLC6A7
LOC139184309
CAMK2A
ARSI
TCOF1
CD74
LOC139184199
RPS14
LOC139184200
NDST1
SYNPO
MYOZ3
RBM22
LOC139184201
DCTN4
SMIM3
LOC139184202
LOC139184203
ZNF300
GPX3
TNIP1
ANXA6
CCDC69
GM2A
SLC36A3
SLC36A2
SLC36A1
FAT2
SPARC
ATOX1
LOC139184204
G3BP1
GLRA1
NMUR2
LOC139184205
TRNAC-ACA
GRIA1
LOC139184206
LOC109561294
FAM114A2
LOC139184252
MFAP3
LOC139184207
GALNT10
SAP30L
HAND1
LOC109561298
LARP1
FAXDC2
CNOT8
GEMIN5
MRPL22
LOC139184208
LOC139184293
LOC139184280
LOC139184339
TRNAS-GGA
SGCD
LOC109561300
LOC109562241
LOC139184210
TIMD4
LOC139184209
LOC109561301
LOC109562244
LOC139183917
LOC139184211
LOC139183918
LOC109561109
LOC139176055
LOC139184212
LOC139184213
LOC109562245
MED7
GARIN3
ITK
CYFIP2
FNDC9
NIPAL4
ADAM19
SOX30
THG1L
LSM11
CLINT1
EBF1
LOC139184214
RNF145
LOC139184215
UBLCP1
IL12B
TRNAC-ACA
TRNAC-ACA
LOC109562262
ADRA1B
LOC139184327
TTC1
PWWP2A
LOC139184289
FABP6
CCNJL
C1QTNF2
TRNAG-CCC
LOC139184340
LOC139184216
FAM200C
SLU7
PTTG1
LOC139184217
ATP10B
LOC109561325
GABRB2
LOC139184277
GABRA6
GABRA1
GABRG2
LOC139184219
CCNG1
NUDCD2
HMMR
MAT2B
LOC139184273
TRNAE-UUC
LOC139183923
TRNAC-ACA
TRNAC-ACA
LOC139184220
LOC139184297
LOC139184269
LOC139184221
LOC109561314
LOC109561123
LOC139184222
WWC1
RARS1
FBLL1
ZFYVE16
LOC139184223
FAM151B
ANKRD34B
DHFR
MSH3
RASGRF2
TRNAS-GGA
TRNAG-CCC
CKMT2
ZCCHC9
ACOT12
LOC109562294
TRNAC-GCA
SSBP2
LOC139183927
ATG10
RPS23
LOC109562301
LOC139184225
LOC139184266
LOC109562302
TMEM167A
LOC139184305
XRCC4
VCAN
LOC139184226
HAPLN1
EDIL3
LOC139184288
COX7C
LOC139184287
RASA1
CCNH
LOC109562317
TRNAC-GCA
TMEM161B
TRNAC-GCA
LOC139183932
LOC139183933
LOC109562319
MEF2C
LOC139184227
TRNAY-AUA
CETN3
MBLAC2
POLR3G
LYSMD3
ADGRV1
TRNAH-AUG
LOC139184228
LOC109562329
ARRDC3
LOC139184229
LOC139184230
TRNAS-GGA
LOC139183938
LOC139184232
LOC139184233
NR2F1
ARB2A
KIAA0825
SLF1
MCTP1
TRNAS-GGA
FAM81B
SKIC3
ARSK
GPR150
RFESD
SPATA9
RHOBTB3
GLRX
LOC139184249
ELL2
PCSK1
CAST
LOC139183847
ERAP1
LOC139183939
ERAP2
LNPEP
LOC109562349
LIX1
RIOK2
RGMB
LOC139184316
CHD1
TRNAC-ACA
LOC139184235
LOC109562355
FAM174A
ST8SIA4
LOC139183942
SLCO4C1
LOC139184005
SLCO6A1
PAM
GIN1
PPIP5K2
MACIR
LOC109561150
NUDT12
LOC109562363
TRNAW-CCA
LOC139184271
TRNAC-ACA
LOC139183944
LOC109561146
LOC139184264
EFNA5
LOC139184237
FBXL17
LOC139183848
TRNAS-GGA
LOC139184238
LOC109561321
FER
TRNAG-CCC
PJA2
LOC139184007
LOC139184239
LOC139184240
LOC109562379
TRNAC-ACA
MAN2A1
TRNAY-GUA
LOC139184242
LOC109561322
TMEM232
SLC25A46
TSLP
WDR36
CAMK4
TRNAC-GCA
STARD4
MFSD14B
ANXA10
DDX60
PALLD
LOC139184490
LOC109562750
CBR4
SH3RF1
NEK1
LOC139184736
CLCN3
HPF1
MFAP3L
LOC139184491
AADAT
LOC109562760
TRNAC-ACA
LOC139184716
LOC109562762
GALNTL6
LOC139184687
TRNAG-CCC
LOC139184493
LOC139184492
GALNT7
HMGB2
SAP30
SCRG1
LOC109562768
HAND2
LOC139184686
FBXO8
CEP44
LOC139184494
LOC139184724
HPGD
GLRA3
ADAM29
LOC139184496
LOC139184497
LOC139184498
LOC139184499
LOC109562432
LOC139184500
TRNAC-GCA
LOC109562741
DEFB134
DEFB136
CTSB
FDFT1
NEIL2
GATA4
BLK
FAM167A
LOC109562783
LOC109562785
MTMR9
XKR6
LOC109562786
PINX1
LOC109562789
SOX7
C8H8orf74
RP1L1
PRSS55
PRSS51
LOC109562792
LOC109562439
MSRA
LOC139184502
LOC139184486
KIF13B
LOC139184431
HMBOX1
LOC139184430
INTS9
TRNAR-GCG
EXTL3
FZD3
LOC139184702
FBXO16
LOC139184747
ZNF395
PNOC
ELP3
NUGGC
SCARA5
PBK
ESCO2
CCDC25
SCARA3
LOC109562811
LOC109562813
TMEM215
LOC109562818
NDUFB6
SMIM27
TOPORS
RIGI
TRNAC-ACA
ACO1
LOC139184487
LOC109562820
LOC139184444
TRNAC-ACA
LOC139184503
TRNAF-GAA
LINGO2
LOC139184445
LOC109562821
LOC139184505
C9orf72
MOB3B
IFNK
TRNAS-GGA
LOC109562826
TEK
LOC139184432
IFT74
LRRC19
PLAA
CAAP1
LOC109562740
LOC139184752
TUSC1
LOC139184507
IZUMO3
LOC139184683
ELAVL2
LOC109562835
DMRTA1
LOC139176025
LOC139184504
CDKN2B
LOC109562627
TRNAC-ACA
MTAP
LOC109562841
LOC139184506
IFNE
LOC109562634
LOC109562631
LOC109562633
LOC109562651
LOC109562647
LOC109562646
LOC109562645
LOC109562644
LOC109562643
LOC109562642
LOC109562641
LOC109562635
LOC139184509
LOC109562636
LOC109562637
LOC109562638
LOC109562842
KLHL9
LOC109562847
LOC109562844
LOC109562846
LOC139184516
LOC109562450
LOC109562657
LOC139184518
LOC109562652
LOC139184517
LOC109562655
LOC109562656
LOC109562654
LOC139184521
LOC139184522
LOC109562658
LOC109562659
LOC109562850
LOC109562660
LOC109562662
LOC109562663
LOC139184447
LOC109562664
LOC109562665
LOC109562666
LOC109562852
LOC109562667
LOC139184448
LOC139184449
LOC139184450
LOC139184451
LOC139184538
LOC109562855
LOC109562853
LOC139184530
LOC139184528
LOC139184526
LOC139184529
LOC109562670
LOC109562671
LOC109562674
LOC109562675
HACD4
FOCAD
LOC139184531
MLLT3
LOC139184452
LOC139184533
SLC24A2
ACER2
TRNAC-GCA
LOC139184535
RPS6
DENND4C
PLIN2
HAUS6
LOC139184703
RRAGA
SAXO1
ADAMTSL1
SH3GL2
LOC139184745
CNTLN
LOC139184536
BNC2
LOC139184537
LOC109562676
LOC139184453
CCDC171
TRNAS-GGA
PSIP1
SNAPC3
TTC39B
FREM1
CER1
ZDHHC21
LOC139184454
TRNAH-GUG
LOC139176053
NFIB
TRNAE-UUC
MPDZ
LURAP1L
TYRP1
LOC139184740
TRNAC-GCA
PTPRD
LOC109562474
DMAC1
LOC139184436
KDM4C
LOC139184434
LOC139184435
GLDC
UHRF2
LOC109562680
TPD52L3
IL33
RANBP6
BRD10
MLANA
ERMP1
RIC1
PDCD1LG2
LOC139184689
CD274
LOC109562903
JAK2
RCL1
TRNAG-UCC
AK3
CDC37L1
SPATA6L
LOC109562914
PLPP6
SLC1A1
GLIS3
LOC139184540
RFX3
LOC109562481
LOC109562919
PUM3
KCNV2
VLDLR
LOC109562922
SMARCA2
TRNAC-ACA
LOC139184542
TRNAE-UUC
TRNAC-GCA
DMRT2
DMRT3
LOC139184400
DMRT1
KANK1
DOCK8
LOC109562931
LOC139184544
LOC109562685
PGM5
TMEM252
LOC139184439
PIP5K1B
PABIR1
LOC139184721
LOC109562937
FXN
TJP2
LOC139184438
ENTREP1
APBA1
PTAR1
CFAP95
TRNAY-AUA
MAMDC2
SMC5
KLF9
TRPM3
LOC139184548
LOC139184547
LOC139184402
CEMIP2
ABHD17B
C8H9orf85
LOC139184704
C8H9orf57
GDA
LOC109562955
ZFAND5
LOC139184549
LOC109562687
TMC1
ALDH1A1
LOC139176058
LOC109562960
LOC139184551
ANXA1
RORB
LOC139184711
TRPM6
LOC139184713
C8H9orf40
CARNMT1
NMRK1
OSTF1
PCSK5
TRNAS-GGA
RFK
GCNT1
PRUNE2
FOXB2
VPS13A
GNA14
LOC109562978
LOC139184440
LOC139184552
CEP78
PSAT1
LOC109562689
LOC139184739
TLE4
LOC139184554
LOC139184555
NPAP1
LOC139184556
LOC109562985
LOC139184557
LOC109562503
LOC109562504
TRNAG-CCC
LOC139184558
LOC139184559
LOC139184706
LOC109562505
SPATA31F3
PHF24
LOC139184746
DNAJB5
LOC139184560
SPATA31G1
VCP
FANCG
PIGO
STOML2
ATOSB
UNC13B
LOC109563001
RUSC2
CIMIP2B
TESK1
CD72
LOC139184562
SIT1
CCDC107
ARHGEF39
CA9
TPM2
TLN1
CREB3
GBA2
RGP1
MSMP
LOC139184563
NPR2
SPAG8
HINT2
FAM221B
TMEM8B
LOC109563027
LOC139184404
LOC139184405
LOC139184406
LOC109562509
LOC109562511
LOC109562515
LOC109562743
LOC109562691
LOC109562703
LOC109562514
HRCT1
SPAAR
LOC109562693
LOC139184409
LOC109562695
LOC109562517
LOC109562696
LOC109562697
LOC139184717
RECK
LOC139184715
GLIPR2
CCIN
CLTA
GNE
LOC139184699
RNF38
MELK
PAX5
ZCCHC7
GRHPR
ZBTB5
LOC139184741
POLR1E
FBXO10
TOMM5
LOC139184565
FRMPD1
LOC139184564
TRMT10B
EXOSC3
LOC109563049
DCAF10
SLC25A51
SHB
ALDH1B1
IGFBPL1
LOC109563057
CCDC180
TDRD7
LOC109563061
TMOD1
TSTD2
NCBP1
XPA
TRNAG-CCC
LOC139184570
FOXE1
TRMO
HEMGN
LOC139184571
ANP32B
NANS
TRIM14
CORO2A
TBC1D2
LOC139184572
GABBR2
LOC139184573
ANKS6
GALNT12
COL15A1
TGFBR1
ALG2
SEC61B
LOC139184575
LOC139184576
LOC139184578
NR4A3
STX17
ERP44
INVS
TEX10
LOC109562527
LOC139184580
LOC109562528
LOC139184410
LOC139184581
LOC139176076
LOC109562529
LOC109563088
LOC109555540
LOC109562531
TRNAS-ACU
LOC139184582
LOC109562533
LOC139184583
LOC139184411
LPL
LOC139184584
SLC18A1
ATP6V1B2
LZTS1
LOC139184456
TRNAF-GAA
GFRA2
TRNAC-GCA
TRNAG-UCC
LOC109562707
DOK2
TRNAW-CCA
XPO7
NPM2
FGF17
DMTN
TRNAG-CCC
FHIP2B
NUDT18
HR
HRURF
REEP4
LGI3
SFTPC
BMP1
PHYHIP
POLR3D
PIWIL2
SLC39A14
PPP3CC
SORBS3
PDLIM2
C8H8orf58
CCAR2
BIN3
EGR3
PEBP4
RHOBTB2
LOC109562545
LOC109563117
CHMP7
R3HCC1
LOXL2
LOC139184707
ENTPD4
SLC25A37
LOC109563135
NKX3-1
NKX2-6
LOC139184458
STC1
LOC109563139
LOC109563140
ADAM7
NEFM
NEFL
LOC139184749
LOC109562710
DOCK5
LOC139184591
GNRH1
KCTD9
CDCA2
TRNAC-ACA
EBF2
LOC139184696
LOC139184705
LOC139184734
TRNAW-CCA
LOC139184592
PPP2R2A
LOC139184593
BNIP3L
PNMA2
DPYSL2
LOC139184682
ADRA1A
STMN4
TRIM35
PTK2B
CHRNA2
EPHX2
LOC109562556
LOC109563162
APTX
LOC139184413
DNAJA1
SMU1
B4GALT1
SPINK4
BAG1
CHMP5
NFX1
AQP7
AQP3
NOL6
UBE2R2
UBAP2
LOC139184719
LOC139184718
DCAF12
UBAP1
KIF24
NUDT2
MYORG
LOC139184597
FAM219A
DNAI1
ENHO
CNTFR
RPP25L
DCTN3
TRNAY-AUA
ARID3C
SIGMAR1
GALT
IL11RA
CCL27
LOC109563198
LOC139184735
CCL19
CCL21
SPATA31F1
LOC139184598
RASEF
LOC109562716
LOC139184599
FRMD3
IDNK
UBQLN1
LOC139184601
GKAP1
LOC139184602
KIF27
QNG1
HNRNPK
RMI1
SLC28A3
LOC139184603
LOC139184459
NTRK2
LOC139184604
AGTPBP1
NAA35
GOLM1
C8H9orf153
ISCA1
TUT7
GAS1
LOC139184605
TRNAY-AUA
DAPK1
LOC109563230
LOC139184606
LOC109563231
FBP2
FBP1
AOPEP
FANCC
LOC139184691
LOC139184441
PTCH1
LOC109563238
LOC139184607
LOC139184460
LOC139184461
LOC139184608
ERCC6L2
LOC139184462
LOC139184463
HSD17B3
LOC139184684
SLC35D2
ZNF367
LOC109562718
HABP4
CDC14B
PRXL2C
LOC139184609
ZNF782
CTSV
FAM240B
LOC109562571
ZNF484
IARS1
LOC139184722
NOL8
CENPP
LOC139184744
OGN
OMD
ASPN
ECM2
IPPK
BICD2
FGD3
LOC139184611
SUSD3
LOC139184612
CARD19
LOC139184710
NINJ1
WNK2
LOC139184708
FAM120A
PHF2
LOC109562575
BARX1
PTPDC1
LOC109563271
LOC139184615
LOC139184616
ZNF169
LOC109562577
LOC139184618
LOC109562578
SPTLC1
ROR2
NFIL3
AUH
LOC109563280
LOC139184465
SYK
DIRAS2
LOC139184466
LOC139184714
LOC139184467
LOC139184468
GADD45G
LOC139184619
LOC139184620
SEMA4D
SECISBP2
CKS2
SHC3
S1PR3
LOC139184621
LOC139184469
NXNL2
LOC139184622
SPIN1
LOC139184420
CDK20
LOC109562584
TRNAW-CCA
LOC139184623
LOC109562585
MSANTD3
TMEFF1
CAVIN4
PLPPR1
TRNAC-GCA
BAAT
MRPL50
ZNF189
ALDOB
LOC139184624
PGAP4
RNF20
GRIN3A
PPP3R2
TRNAC-ACA
CYLC2
LOC139184753
TRNAC-ACA
LOC139184625
SMC2
LOC109562589
LOC109562590
LOC139184470
LOC139184471
LOC139184422
LOC139184626
LOC139184627
LOC139184472
LOC139184424
LOC139184629
LOC139184630
LOC139184425
LOC139184426
TRNAC-ACA
LOC139184632
OR13D1
NIPSNAP3A
LOC139184633
ABCA1
SLC44A1
LOC139184634
FSD1L
FKTN
TAL2
TMEM38B
LOC139184694
LOC109563316
LOC139184635
ZNF462
TRNAG-GCC
RAD23B
LOC139184473
KLF4
LOC139184474
LOC109563322
LOC139184637
LOC139184742
TRNAE-UUC
LOC139184638
ACTL7B
ACTL7A
ELP1
ABITRAM
CTNNAL1
TMEM245
LOC139184640
TRNAR-CCG
FRRS1L
EPB41L4B
PTPN3
LOC139184642
PALM2AKAP2
LOC139184644
LOC139184645
LOC139184643
LOC139184750
C8H9orf152
TXN
LOC109563334
LOC139184475
TXNDC8
SVEP1
MUSK
LPAR1
TRNAC-GCA
LOC139184697
LOC109563338
LOC139184476
OR2K2
ECPAS
ZNF483
PTGR1
DNAJC25
GNG10
SHOC1
TRNAC-ACA
LOC139184648
UGCG
SUSD1
LOC139184738
PTBP3
LOC109563346
HSDL2
KIAA1958
INIP
SNX30
TRNAC-ACA
SLC46A2
LOC109563355
ZFP37
LOC139176034
ZNF883
LOC139184650
LOC139184649
LOC139184477
SLC31A2
FKBP15
SLC31A1
CDC26
PRPF4
RNF183
LOC109563369
WDR31
BSPRY
HDHD3
ALAD
POLE3
C8H9orf43
RGS3
LOC139184698
LOC109563377
ZNF618
AMBP
KIF12
LOC139184478
COL27A1
LOC139184656
LOC139184655
LOC109563382
AKNA
WHRN
LOC139184709
ATP6V1G1
LOC139184658
TMEM268
TEX48
TNFSF15
TNFSF8
LOC109563392
LOC139184659
TNC
LOC139184660
LOC139184479
TRNAC-ACA
LOC139184743
PAPPA
LOC109563395
TRNAR-ACG
TRNAC-ACA
ASTN2
TRIM32
TRNAS-AGA
TLR4
TRNAC-GCA
BRINP1
TRNAC-ACA
LOC139184661
CDK5RAP2
MEGF9
LOC139184662
LOC139184663
FBXW2
B3GALT9
PSMD5
LOC109563407
PHF19
TRAF1
C5
LOC139184664
LOC109563412
CNTRL
LOC109563415
RAB14
GSN
STOM
LOC109562738
LOC139184733
DCDC2C
ALLC
COLEC11
RPS7
RNASEH1
LOC139184665
ADI1
TRAPPC12
LOC139184720
EIPR1
LOC139184666
LOC139184667
LOC139184668
MYT1L
LOC139184669
TRNAC-GCA
PXDN
LOC139184672
TPO
SNTG2
LOC109575271
TRNAS-GGA
TMEM18
LOC139184676
ALKAL2
ACP1
SH3YL1
LOC139184680
FAM110C
LOC139185018
LOC139184870
LOC109563091
LOC139184869
LOC139184815
LOC139184871
LOC139185047
LOC139184873
PTP4A1
PHF3
EYS
ADGRB3
LMBRD1
COL19A1
COL9A1
LOC109563452
FAM135A
SDHAF4
SMAP1
B3GAT2
OGFRL1
RIMS1
KCNQ5
LOC139184800
KHDC1L
OOEP
KHDC3L
DDX43
LOC139184877
LOC139184878
CGAS
MTO1
TRNAR-UCU
EEF1A1
LOC139184879
SLC17A5
LOC139185054
LOC139184880
CD109
LOC139185059
COL12A1
COX7A2
TMEM30A
FILIP1
LOC139176096
LOC139184801
SENP6
LOC139185067
MYO6
IMPG1
HTR1B
TRNAA-UGC
MEI4
LOC109563719
LOC139184881
IRAK1BP1
PHIP
LOC139185039
LOC109563724
TRNAR-CCU
HMGN3
LOC139184882
LCA5
SH3BGRL2
LOC139185048
ELOVL4
TTK
BCKDHB
TENT5A
LOC139184883
LOC139185030
LOC109563732
LOC139184884
TRNAG-CCC
IBTK
LOC139184818
TPBG
LOC139184885
TRNAV-UAC
UBE3D
DOP1A
PGM3
RWDD2A
ME1
PRSS35
SNAP91
C9H6orf58
MTCL3
KIAA0408
ECHDC1
RNF146
RSPO3
LOC109563616
LOC139184886
CENPW
TRMT11
LOC139184887
HINT3
NCOA7
LOC139184888
TRNAE-CUC
HEY2
TRNAC-GCA
LOC139184891
HDDC2
TPD52L1
LOC139184889
LOC139184890
RNF217
TRNAG-GCC
TRNAC-GCA
NKAIN2
LOC139185049
LOC109563760
TRDN
CLVS2
LOC139184892
SMPDL3A
FABP7
PKIB
LOC139184893
SERINC1
HSF2
LOC139184895
LOC109563771
GJA1
LOC139185046
TBC1D32
LOC139184896
LOC139184897
TRNAK-UUU
MAN1A1
FAM184A
MCM9
ASF1A
LOC109563784
CEP85L
PLN
LOC109563786
LOC139185031
SLC35F1
NUS1
LOC109563494
GOPC
DCBLD1
ROS1
LOC139184900
TRNAC-ACA
VGLL2
RFX6
GPRC6A
FAM162B
KPNA5
ZUP1
RSPH4A
LOC109563499
RWDD1
CALHM4
TRAPPC3L
CALHM5
TRNAG-UCC
CALHM6
DSE
LOC139184902
TRNAC-GCA
TSPYL1
TSPYL4
NT5DC1
COL10A1
FRK
LOC139184903
LOC139184904
HS3ST5
LOC139184905
HDAC2
LOC109563805
MARCKS
LOC139184906
LOC139184907
LOC139184819
LAMA4
FAM229B
TUBE1
CCN6
FYN
LOC139184802
TRAF3IP2
LOC109563814
REV3L
MFSD4B
SLC16A10
TRNAE-CUC
LOC139184803
LOC139185041
RPF2
GTF3C6
AMD1
LOC139184908
CDK19
LOC139184909
LOC139184910
SLC22A16
DDO
METTL24
WASF1
CDC40
GPR6
FIG4
AK9
ZBTB24
MICAL1
SMPD2
PPIL6
CD164
LOC109563840
CEP57L1
SESN1
LOC139184806
ARMC2
TRNAC-GCA
TRNAF-GAA
FOXO3
AFG1L
LOC109563847
SNX3
TRNAE-UUC
NR2E1
TRNAL-CAA
OSTM1
SEC63
SCML4
LOC139184913
LOC139184912
SOBP
TRNAK-CUU
PDSS2
BEND3
MTRES1
CD24
QRSL1
RTN4IP1
CRYBG1
TRNAC-ACA
ATG5
PRDM1
LOC139184820
PREP
LOC139184915
POPDC3
POPDC1
LIN28B
LOC139184916
HACE1
LOC139184917
LOC139185040
TRNAC-ACA
LOC139185042
TRNAM-CAU
LOC139184823
GRIK2
ASCC3
TRNAC-GCA
SIM1
LOC109563634
MCHR2
PRDM13
LOC139185055
CCNC
LOC109563885
USP45
PNISR
COQ3
FAXC
LOC139184825
TRNAS-GGA
LOC109563889
FBXL4
LOC139184919
POU3F2
LOC109563635
LOC109563891
LOC109563636
LOC139184826
LOC139184827
LOC139184828
LOC139185043
LOC109563894
MMS22L
KLHL32
NDUFAF4
GPR63
TRNAC-GCA
FHL5
UFL1
TRNAG-UCC
FUT9
LOC139184829
LOC109563639
MANEA
LOC139184920
LOC139184830
LOC139185044
TRNAC-ACA
LOC109563642
EPHA7
TRNAC-GCA
TRNAC-ACA
LOC139184921
LOC139184922
LOC139184923
LOC139184924
MAP3K7
BACH2
LOC139184925
GJA10
CASP8AP2
LOC139185019
MDN1
LYRM2
ANKRD6
LOC139184927
LOC139184831
RRAGD
UBE2J1
GABRR2
GABRR1
PM20D2
SRSF12
PNRC1
RNGTT
CNR1
SPACA1
LOC139184832
TRNAE-UUC
AKIRIN2
ORC3
RARS2
SLC35A1
CFAP206
C9H6orf163
SMIM8
GJB7
ZNF292
CGA
LOC139185060
HTR1E
LOC139185020
LOC139185051
LOC109563927
LOC139185025
LOC139185024
SYNCRIP
SNX14
NT5E
TRNAG-CCC
TBX18
LOC109563931
CEP162
MRAP2
CYB5R4
RIPPLY2
LOC109563531
THEMIS
PTPRK
LOC139185061
LOC139184809
LOC139185053
TRNAY-AUA
LAMA2
ARHGAP18
TMEM244
LOC139184934
L3MBTL3
SAMD3
TRNAC-GCA
TMEM200A
SMLR1
EPB41L2
TRNAE-UUC
AKAP7
LOC139184936
LOC109563946
ARG1
MED23
ENPP3
ENPP1
CCN2
MOXD1
LOC139185050
LOC109563538
STX7
TAAR9
TAAR8
LOC109563539
LOC139184833
LOC109563540
LOC139184846
LOC109563656
LOC109563655
LOC109563545
LOC109563542
LOC109563541
LOC139184835
LOC109563653
LOC139184847
LOC139184836
LOC139184848
LOC139184838
LOC109563548
LOC109563657
TAAR5
LOC109563550
LOC109563660
LOC109563661
LOC109563551
VNN1
VNN2
LOC139184839
LOC109563959
SLC18B1
RPS12
LOC139185023
LOC139185029
LOC139185028
LOC109563961
EYA4
LOC139184840
TCF21
TBPL1
SLC2A12
SGK1
LOC139184937
LOC139184938
LOC139184841
LOC139185045
LOC139184939
ALDH8A1
HBS1L
MYB
TRNAE-CUC
AHI1
TRNAW-CCA
TRNAG-UCC
PDE7B
LOC109563976
MTFR2
BCLAF1
MAP7
TRNAG-CCC
MAP3K5
PEX7
SLC35D3
IL20RA
IL22RA2
IFNGR1
OLIG3
LOC109563665
TNFAIP3
PERP
ARFGEF3
SMIM28
HEBP2
NHSL1
LOC139184810
LOC139184811
CCDC28A
ECT2L
REPS1
ABRACL
HECA
TXLNB
CITED2
TRNAC-GCA
LOC139184940
NMBR
GJE1
VTA1
ADGRG6
TRNAC-GCA
HIVEP2
AIG1
LOC139184942
ADAT2
PEX3
FUCA2
PHACTR2
TRNAC-GCA
LTV1
ZC2HC1B
PLAGL1
SF3B5
STX11
LOC139184812
LOC139184813
TRNAL-UAA
UTRN
LOC109563569
LOC139185022
EPM2A
FBXO30
SHPRH
LOC139184842
GRM1
RAB32
ADGB
LOC139184944
STXBP5
SAMD5
TRNAW-CCA
SASH1
LOC109564024
UST
TRNAG-GCC
LOC139184948
TAB2
ZC3H12D
PPIL4
GINM1
KATNA1
LATS1
NUP43
PCMT1
LOC139184950
LRP11
LOC109564038
LOC139184962
LOC139184952
LOC139184958
LOC139184970
LOC139184951
LOC139184953
LOC139184969
LOC109564044
LOC139184961
LOC109564039
LOC109564020
LOC139184954
LOC139184963
LOC139184960
LOC109564041
LOC139184971
PPP1R14C
IYD
LOC109564047
PLEKHG1
MTHFD1L
LOC139185021
LOC109564052
AKAP12
ZBTB2
RMND1
ARMT1
CCDC170
LOC139184972
ESR1
SYNE1
LOC139184974
TRNAS-GGA
MYCT1
VIP
FBXO5
MTRF1L
RGS17
TRNAC-ACA
OPRM1
IPCEF1
CNKSR3
LOC139184975
SCAF8
LOC139184856
TIAM2
TFB1M
CLDN20
NOX3
TRNAE-UUC
TRNAC-GCA
LOC139184860
LOC139184859
LOC139184861
ARID1B
LOC109563442
LOC139184976
TMEM242
LDHAL6B
ZDHHC14
SNX9
LOC139184977
TRNAW-CCA
LOC139184978
SYNJ2
LOC139184979
SERAC1
TULP4
TMEM181
LOC139184980
DYNLT1
SYTL3
EZR
RSPH3
LOC109563595
FNDC1
TRNAC-GCA
SOD2
LOC109564094
WTAP
ACAT2
TCP1
LOC139185026
LOC139185027
MRPL18
PNLDC1
MAS1
IGF2R
SLC22A1
LOC109564098
SLC22A3
TRNAW-CCA
PLG
MAP3K4
AGPAT4
TRNAG-UCC
TRNAC-GCA
TRNAC-ACA
PACRG
LOC139184814
LOC139184984
LOC139184985
QKI
LOC139184986
LOC139184862
LOC139184987
TRNAC-GCA
LOC139184863
LOC139184988
LOC139185052
C9H6orf118
LOC139184989
PDE10A
LOC139185066
TBXT
LOC109563682
LOC139185068
PRR18
SFT2D1
LOC109564111
LOC139184991
MPC1
LOC109563604
RPS6KA2
LOC139184992
RNASET2
CEP43
CCR6
GPR31
TCP10L
TTLL2
UNC93A
LOC139184993
LOC109564120
TRNAC-GCA
AFDN
KIF25
FRMD1
LOC139184995
LOC109563685
LOC139184994
DACT2
LOC139184996
SMOC2
LOC139184997
LOC139184998
LOC139184999
LOC139185000
THBS2
LOC139185001
WDR27
C9H6orf120
PHF10
DYNLT2
ERMARD
LOC139184864
LOC109564134
DLL1
FAM120B
PSMB1
TBP
PDCD2
LOC139185126
LOC139185175
LOC139185177
MCC
DCP2
REEP5
SRP19
LOC139185115
APC
LOC139185178
EPB41L4A
LOC139185114
LOC139185503
LOC139185179
LOC139185180
NREP
LOC109564440
YTHDC2
LOC109564590
LOC139185181
LOC109564441
KCNN2
TRIM36
PGGT1B
CCDC112
FEM1C
TICAM2
LOC109564622
CDO1
ATG12
AP3S1
LVRN
ARL14EPL
KIAA1191
SIMC1
THOC3
CPLX2
LOC109564444
HRH2
LOC139185185
SFXN1
DRD1
TRNAW-CCA
LOC139185478
LOC139185550
GCNT4
ANKRD31
TRNAY-GUA
HMGCR
CERT1
LOC139185186
POLK
ANKDD1B
LOC139185529
LOC139185532
POC5
SV2C
LOC109564449
LOC109564646
IQGAP2
F2RL2
F2R
F2RL1
S100Z
CRHBP
AGGF1
ZBED3
LOC139185518
PDE8B
LOC139185504
WDR41
OTP
TBCA
AP3B1
SCAMP1
LHFPL2
LOC139185127
ARSB
DMGDH
BHMT2
BHMT
JMY
TRNAC-GCA
LOC139185190
HOMER1
TENT2
CMYA5
MTX3
THBS4
SERINC5
LOC139185191
STYX
LOC139185193
GNPNAT1
PSMC6
ERO1A
GPR137C
TXNDC16
LOC139185551
TRNAC-GCA
PTGER2
LOC139185194
SPG21
TRNAS-GGA
MTFMT
SLC51B
RASL12
KBTBD13
UBAP1L
PDCD7
CLPX
CILP
TRNAG-CCC
PARP16
LOC139185195
LOC139185531
LOC139185530
IGDCC3
IGDCC4
DPP8
HACD3
INTS14
SLC24A1
DENND4A
TRNAQ-CUG
RAB11A
MEGF11
LOC139185481
DIS3L
TIPIN
LOC139185511
MAP2K1
SNAPC5
RPL4
LOC139185490
LOC139185491
LOC139185493
LOC139185492
ZWILCH
LCTL
SMAD6
SMAD3
AAGAB
IQCH
C10H15orf61
MAP2K5
SKOR1
LOC139185535
LOC139185499
PIAS1
LOC139185197
CALML4
CLN6
LOC139185198
LOC109564714
TRNAC-GCA
FEM1B
ITGA11
CORO2B
ANP32A
LOC139185199
SPESP1
NOX5
GLCE
PAQR5
KIF23
RPLP1
LOC109564726
TLE3
UACA
LOC139185200
LARP6
THAP10
LRRC49
THSD4
NR2E3
MYO9A
SENP8
GRAMD2A
PKM
PARP6
CELF6
HEXA
LOC109564745
LOC109564193
ARIH1
BBS4
ADPGK
LOC139185202
LOC139185542
NEO1
HCN4
REC114
LOC109564153
NPTN
LOC109564592
CD276
INSYN1
TBC1D21
LOC139185203
SDR39U1
KHNYN
CBLN3
NYNRIN
LOC109564760
NFATC4
RIPK3
ADCY4
LTB4R
LTB4R2
CIDEB
NOP9
DHRS1
RABGGTA
TGM1
TINF2
GMPR2
NEDD8
MDP1
CHMP4A
TSSK4
TM9SF1
IPO4
REC8
IRF9
RNF31
PSME2
EMC9
PSME1
FITM1
DCAF11
PCK2
NRL
CPNE6
CARMIL3
LOC139185207
DHRS4
LOC109564790
LOC139185206
LOC139185208
JPH4
AP1G2
THTPA
ZFHX2
NGDN
LOC109564796
LOC109564202
LOC139185209
CMTM5
IL25
EFS
SLC22A17
LOC109564800
PPP1R3E
HOMEZ
RNF212B
SLC7A8
LOC139185559
LOC139185560
CEBPE
CIROP
C10H14orf119
ACIN1
LOC109564808
CDH24
PSMB11
PSMB5
C10H14orf93
AJUBA
HAUS4
TRNAR-ACG
PRMT5
RBM23
REM2
LRP10
MMP14
MRPL52
SLC7A7
LOC139185210
OXA1L
LOC109564205
LOC109564206
LOC109564207
LOC109564208
LOC109564467
TRNAR-UCU
ABHD4
LOC139185215
DAD1
LOC109564828
LOC139185218
LOC139185217
LOC109564835
LOC139185216
LOC109564213
LOC139185213
LOC109564218
LOC109564216
LOC139185214
LOC139185129
LOC109564222
LOC109564214
LOC109564215
LOC109564836
LOC139185211
LOC139176087
LOC139185432
LOC139185433
LOC109564253
LOC109564473
LOC109564262
LOC139185130
LOC109564230
LOC109564832
LOC139185131
LOC139185132
LOC139185133
LOC139185435
LOC109564224
LOC109564225
LOC139185436
LOC109564829
LOC139185437
LOC109564833
LOC109564227
LOC139185438
LOC139185439
LOC139185440
LOC109564220
LOC139185441
LOC109575293
LOC109564231
LOC109564234
LOC139185443
LOC109564839
LOC109564838
LOC109564837
LOC139185135
LOC109564474
LOC139185136
LOC139185212
LOC139185444
LOC109564258
LOC109564476
LOC109564257
LOC109564259
LOC109564229
LOC109564478
LOC139185445
OR4E1
OR4E2
LOC139176050
LOC109564479
OR10G3
LOC109564267
LOC139185219
LOC109564481
SALL2
METTL3
TOX4
RAB2B
CHD8
LOC139185501
LOC139185221
LOC139185502
SUPT16H
LOC109564268
LOC139185447
LOC139185220
HNRNPC
OR5AU1
ZNF219
TMEM253
ARHGEF40
LOC109564855
TPPP2
RNASE13
NDRG2
SLC39A2
METTL17
RNASE2
LOC109564482
LOC109564483
LOC109564861
LOC109564596
LOC109564272
LOC109564532
LOC109564273
LOC109564864
RNASE6
LOC139185223
RNASE4
LOC109564867
LOC139185449
LOC109564869
TRNAP-UGG
TRNAY-GUA
TRNAT-UGU
TRNAL-UAG
TRNAL-AAG
TRNAY-GUA
TRNAY-GUA
TRNAY-GUA
TRNAY-GUA
OR6S1
TRNAP-UGG
TRNAT-UGU
TRNAL-UAG
TRNAT-UGU
TRNAP-AGG
TRNAL-AAG
RNASE12
RNASE11
TRNAP-AGG
LOC109564873
LOC139185224
RNASE10
LOC109564875
LOC139185226
PIP4P1
APEX1
OSGEP
KLHL33
TEP1
PARP2
LOC109564885
CCNB1IP1
LOC139185513
TTC5
LOC109564486
LOC139185137
LOC109564488
LOC109564276
LOC109564489
LOC109564277
LOC109564492
LOC109564490
LOC109564278
LOC109564493
LOC109564279
LOC109564494
LOC109564280
LOC109564281
LOC109564283
LOC109564496
LOC109564284
LOC109564285
LOC109564286
LOC109564497
LOC109564287
LOC109564498
LOC109564289
LOC109564290
LOC109564291
LOC109564499
LOC109564500
LOC109564501
LOC109564502
LOC109564292
LOC109564503
LOC109564294
LOC109564295
LOC109564505
LOC109564507
LOC109564296
TRNAW-CCA
LOC139185140
LOC139185141
LOC139185452
LOC109564575
OR4K14
OR4K13
LOC139185142
LOC109564303
LOC139185144
LOC139185453
LOC139185454
LOC139185145
LOC139185146
LOC109564510
LOC109564509
LOC109564299
LOC109564305
LOC109564302
LOC109564511
LOC109564307
LOC109564308
LOC109564315
LOC109564314
LOC109564586
LOC109564513
LOC109564514
LOC139185148
LOC109564523
LOC109564522
LOC139185459
LOC109564520
TRNAH-GUG
LOC109564521
LOC109564518
LOC109564516
LOC109564515
LOC109564317
LOC109564316
LOC109564320
LOC109564524
LOC109564526
LOC109564321
LOC109564323
LOC109564527
LPCAT4
NUTM1
NOP10
SLC12A6
EMC4
LOC109564530
KATNBL1
EMC7
CHRM5
AVEN
RYR3
LOC139185149
LOC109564584
FMN1
TRNAC-ACA
GREM1
SCG5
ARHGAP11A
TRNAY-GUA
GJD2
ACTC1
AQR
ZNF770
LOC109564905
TRNAW-CCA
LOC139185561
DPH6
LOC139185228
TRNAS-AGA
LOC139185489
CDIN1
MEIS2
LOC139185229
TMCO5A
LOC139185517
SPRED1
LOC139185498
LOC139185539
FAM98B
RASGRP1
LOC139185150
LOC109564915
THBS1
FSIP1
GPR176
EIF2AK4
LOC139185549
SRP14
BMF
BUB1B
TRNAS-AGA
PAK6
ANKRD63
PLCB2
INAFM2
CCDC9B
LOC109564931
DISP2
KNSTRN
IVD
BAHD1
CHST14
CCDC32
RPUSD2
LOC139185510
TRNAS-GCU
KNL1
RAD51
RMDN3
GCHFR
DNAJC17
C10H15orf62
ZFYVE19
PPP1R14D
SPINT1
RHOV
VPS18
DLL4
CHAC1
INO80
LOC109564957
EXD1
CHP1
LOC139185520
LOC139185231
OIP5
NUSAP1
NDUFAF1
RTF1
LOC109564969
ITPKA
LTK
RPAP1
TYRO3
MGA
LOC139185546
LOC109564976
MAPKBP1
JMJD7
PLA2G4B
SPTBN5
EHD4
PLA2G4E
LOC139185233
PLA2G4D
PLA2G4F
VPS39
TMEM87A
GANC
CAPN3
ZNF106
SNAP23
LRRC57
HAUS2
STARD9
CDAN1
TTBK2
UBR1
TMEM62
CCNDBP1
EPB42
TRNAD-GUC
LOC139185151
RPL10L
MDGA2
LOC109565003
LOC139185234
LOC139185152
RPS29
LRR1
RPL36AL
MGAT2
DNAAF2
POLE2
TRNAE-UUC
KLHDC1
KLHDC2
NEMF
ARF6
LOC109565015
LOC139185116
VCPKMT
SOS2
LOC139185541
LOC139185521
L2HGDH
DMAC2L
CDKL1
MAP4K5
LOC139185236
ATL1
SAV1
NIN
PYGL
LOC109565028
TRIM9
LOC139185239
TMX1
LOC139185241
FRMD6
TRNAR-UCG
TRNAC-GCA
GNG2
LOC139185500
RTRAF
NID2
LOC109565037
LOC139185243
PTGDR
PLEKHO2
PIF1
OAZ2
ZNF609
LOC139185508
LOC109565043
TRIP4
PCLAF
CSNK1G1
PPIB
SNX22
SNX1
LOC139185245
LOC139185540
CIAO2A
DAPK2
HERC1
TRNAE-CUC
FBXL22
USP3
CA12
APH1B
RAB8B
RPS27L
LACTB
TPM1
TLN2
TRNAG-CCC
LOC109565069
LOC109565070
LOC139185507
TRNAG-CCC
LOC139185556
LOC109565071
VPS13C
LOC139185154
RORA
LOC139185118
ICE2
LOC109565077
ANXA2
LOC139185248
FOXB1
LOC139185249
LOC139185155
BNIP2
LOC139185509
GTF2A2
GCNT3
FAM81A
TRNAC-ACA
MYO1E
CCNB2
LOC139185119
RNF111
LOC139185487
SLTM
MINDY2
LOC139185554
ADAM10
LIPC
AQP9
LOC139185250
ALDH1A2
LOC139185543
POLR2M
LOC109565094
MYZAP
CGNL1
LOC139185253
TCF12
LOC139185557
ZNF280D
MNS1
TEX9
RFX7
LOC139185120
NEDD4
PRTG
LOC139185255
PYGO1
LOC139185261
DNAAF4
PIERCE2
CCPG1
PIGB
PIGBOS1
RAB27A
LOC139185262
RSL24D1
LOC139185264
UNC13C
TRNAY-GUA
WDR72
TRNAF-AAA
LOC139185265
LOC109564546
ONECUT1
TRNAC-GCA
ATOSA
ARPP19
MYO5A
LOC139185519
MYO5C
GNB5
BCL2L10
LOC139185538
MAPK6
LEO1
LOC109565123
TMOD3
TMOD2
TRNAC-GCA
LYSMD2
SCG3
DMXL2
LOC139185273
GLDN
LOC139185275
LOC139185276
CYP19A1
TRNAR-ACG
TNFAIP8L3
AP4E1
TRNAC-ACA
LOC139185277
SPPL2A
TRPM7
USP50
LOC139185544
USP8
GABPB1
HDC
SLC27A2
ATP8B4
TRNAR-GCG
LOC139185283
DTWD1
FAM227B
FGF7
GALK2
COPS2
SECISBP2L
SHC4
EID1
CEP152
LOC109569103
LOC139185157
FBN1
LOC139185158
DUT
LOC139185494
SLC12A1
CTXN2
MYEF2
SLC24A5
LOC139185159
SEMA6D
TRNAH-AUG
TRNAS-GGA
SQOR
BLOC1S6
LOC109565159
SLC30A4
C10H15orf48
AFG2B
LOC109565163
GATM
SLC28A2
TRNAH-GUG
TRNAH-GUG
TRNAH-GUG
SHF
DUOX1
DUOXA1
DUOXA2
DUOX2
SORD
LOC109564556
TRNAS-GGA
LOC109564388
FERMT2
LOC109564389
DDHD1
LOC139185536
LOC139185548
BMP4
TRNAS-AGA
LOC139185170
LOC139185296
CDKN3
CNIH1
GMFB
CGRRF1
SAMD4A
LOC139185300
GCH1
LOC139185301
WDHD1
SOCS4
MAPK1IP1L
LOC139185304
LGALS3
DLGAP5
FBXO34
ATG14
TBPL2
TRNAE-UUC
TRNAS-GCU
KTN1
LOC139185160
LOC139185488
TRNAI-UAU
PELI2
TRNAC-ACA
TMEM260
TRNAG-CCC
OTX2
TRNAY-GUA
EXOC5
AP5M1
LOC139185496
LOC139185309
TRNAC-ACA
NAA30
CCDC198
SLC35F4
TRNAS-GGA
ARMH4
ACTR10
TRNAK-CUU
PSMA3
ARID4A
TOMM20L
TIMM9
KIAA0586
DACT1
TRNAR-GCG
LOC139185161
LOC139185314
DAAM1
LOC139185480
GPR135
L3HYPDH
JKAMP
CCDC175
RTN1
LOC109565214
LRRC9
PCNX4
DHRS7
PPM1A
C10H14orf39
SIX6
TRNAW-CCA
SIX1
LOC139185320
LOC139185319
LOC109565221
MNAT1
TRMT5
SLC38A6
LOC139185322
LOC139185555
TMEM30B
PRKCH
LOC139185324
LOC139185525
HIF1A
LOC139185326
SNAPC1
LOC139185162
SYT16
LOC139185505
LOC109565234
LOC139185327
TRNAC-GCA
LOC109563773
KCNH5
RHOJ
GPHB5
PPP2R5E
WDR89
LOC139185330
SGPP1
LOC139185331
LOC139185171
SYNE2
LOC109565241
ESR2
LOC139185486
LOC109565244
MTHFD1
ZBTB25
AKAP5
ZBTB1
HSPA2
PPP1R36
TRNAC-ACA
LOC139185332
PLEKHG3
SPTB
CHURC1
GPX2
RAB15
LOC139185471
FNTB
TRNAG-CCC
MAX
LOC139185335
LOC139185537
FUT8
TRNAC-ACA
TRNAC-GCA
LOC139185339
CCDC196
GPHN
GARIN2
PALS1
ATP6V1D
EIF2S1
PLEK2
LOC139185342
TMEM229B
PLEKHH1
PIGH
LOC109564567
LOC139185345
ARG2
VTI1B
RDH11
RDH12
ZFYVE26
RAD51B
LOC139185121
LOC109565277
LOC109565279
LOC139185122
LOC109564570
ZFP36L1
LOC139185347
LOC139185346
ACTN1
LOC139185479
LOC139185349
LOC139185475
DCAF5
EXD2
GALNT16
ERH
SLC39A9
PLEKHD1
CCDC177
SUSD6
LOC139185545
LOC109565291
SRSF5
SLC10A1
LOC109565295
SMOC1
LOC139185357
SLC8A3
SYNJ2BP
COX16
ADAM21
ADAM20
MED6
TTC9
MAP3K9
TRNAW-CCA
LOC139185361
PCNX1
SIPA1L1
LOC109573394
TRNAE-UUC
LOC139185364
RGS6
TRNAE-UUC
DPF3
LOC139185366
LOC109565313
DCAF4
ZFYVE1
TRNAE-UUC
RBM25
PSEN1
PAPLN
NUMB
HEATR4
RIOX1
LOC109565324
LOC109565325
LOC109565326
LOC139185372
LOC109565327
DNAL1
PNMA1
MIDEAS
LOC109565334
LOC109565332
LOC139185378
PTGR2
LOC109565339
ZNF410
FAM161B
COQ6
ENTPD5
BBOF1
ALDH6A1
LIN52
VSX2
ABCD4
VRTN
SYNDIG1L
NPC2
LOC139185522
ISCA2
LTBP2
AREL1
FCF1
TRNAW-CCA
YLPM1
PROX2
DLST
RPS6KL1
PGF
EIF2B2
MLH3
ACYP1
ZC2HC1C
NEK9
TMED10
FOS
JDP2
BATF
LOC109565366
LOC109565367
ERG28
TTLL5
TGFB3
IFT43
LOC139185123
LOC139185164
LOC139185386
TRNAW-CCA
GPATCH2L
ESRRB
LOC139185388
VASH1
TRNAC-GCA
ANGEL1
LRRC74A
LOC139185390
IRF2BPL
LOC139185391
LOC139185393
CIPC
ZDHHC22
LOC139185394
TMEM63C
NGB
POMT2
GSTZ1
TMED8
SAMD15
NOXRED1
LOC139185516
VIPAS39
AHSA1
LOC139185473
LOC109564420
SPTLC2
LOC139185399
ALKBH1
SLIRP
SNW1
ADCK1
LOC139185401
LOC139185165
NRXN3
LOC139185403
TRNAC-ACA
DIO2
LOC109565392
TRNAC-GCA
LOC109565395
LOC109565393
CEP128
TSHR
GTF2A1
LOC139185512
LOC139185408
STON2
TRNAW-CCA
SEL1L
TRNAK-UUU
TRNAK-CUU
TRNAS-GGA
TRNAH-GUG
FLRT2
LOC139185409
LOC109565403
LOC139185410
GALC
GPR65
LOC139185413
KCNK10
TRNAC-ACA
LOC139185416
SPATA7
PTPN21
LOC139185415
ZC3H14
EML5
TTC8
LOC139185421
LOC139185422
LOC139185423
FOXN3
LOC139185124
LOC139185424
EFCAB11
TDP1
LOC109565412
KCNK13
LOC109565413
PSMC1
NRDE2
CALM1
LOC139185425
TTC7B
LOC139185514
LOC109565419
RPS6KA5
LOC109565423
LOC109565424
LOC139185485
GOLM2
LOC109565426
CTDSPL2
EIF3J
SPG11
LOC139185483
PATL2
LOC109565431
B2M
LOC139185428
TRIM69
TERB2
ZC3H6
ZC3H8
FBLN7
TMEM87B
MERTK
LOC139185993
ANAPC1
LOC139186041
LOC109565486
LOC109565700
TRNAG-UCC
BCL2L11
ACOXL
BUB1
LOC109565489
LOC139185977
MTLN
NPHP1
LOC109565720
LOC139185702
LOC139185703
MAL
LOC109565702
MRPS5
ZNF514
LOC139176014
PROM2
KCNIP3
LOC109565736
GPAT2
ADRA2B
LOC109565490
ASTL
DUSP2
STARD7
TMEM127
CIAO1
SNRNP200
ITPRIPL1
NCAPH
NEURL3
LOC109565703
ARID5A
KANSL3
LOC139186029
FER1L5
LMAN2L
CNNM4
CNNM3
ANKRD23
LOC139185705
ANKRD39
SEMA4C
FAM178B
COX5B
ACTR1B
C11H2orf92
ZAP70
TMEM131
VWA3B
LOC139185708
CNGA3
INPP4A
LOC139185711
COA5
UNC50
MGAT4A
LOC139185710
CRACDL
TRNAE-CUC
TSGA10
C11H2orf15
LIPT1
MITD1
MRPL30
LYG2
LYG1
TXNDC9
EIF5B
REV1
LOC139185712
AFF3
TRNAW-CCA
LONRF2
CHST10
NMS
PDCL3
TRNAR-ACG
NPAS2
LOC109565472
RPL31
TBC1D8
LOC139185714
CNOT11
RNF149
LOC139186006
CREG2
RFX8
TRNAE-UUC
MAP4K4
TRNAG-UCC
IL1R2
IL1R1
LOC139186008
LOC139185718
LOC139185719
IL1RL2
IL1RL1
IL18R1
IL18RAP
SLC9A4
LOC139186038
SLC9A2
MFSD9
TMEM182
LOC139186035
LOC139185720
LOC139185721
POU3F3
LOC139185723
MRPS9
GPR45
TGFBRAP1
C11H2orf49
FHL2
LOC109565891
LOC139185724
LOC139185725
TACR1
POLE4
LOC139186048
HK2
LOC139185726
SEMA4F
M1AP
DOK1
LOXL3
HTRA2
AUP1
DQX1
TLX2
PCGF1
LBX2
TTC31
CCDC142
MRPL53
MOGS
WBP1
RTKN
INO80B
WDR54
C11H2orf81
LOC109565916
LOC139185728
DCTN1
SLC4A5
TRNAS-GGA
MTHFD2
MOB1A
BOLA3
LOC139185729
TET3
DGUOK
ACTG2
STAMBP
C11H2orf78
DUSP11
LOC139185975
TPRKB
NAT8
ALMS1
EGR4
FBXO41
CCT7
PRADC1
SMYD5
NOTO
LOC109565712
LOC139185732
RAB11FIP5
SFXN5
EMX1
SPR
EXOC6B
TRNAW-CCA
LOC139185625
CYP26B1
LOC139186033
LOC139185639
DYSF
ZNF638
TRNAC-GCA
PAIP2B
NAGK
LOC109565950
TEX261
ANKRD53
ATP6V1B1
VAX2
LOC139185640
CD207
CLEC4F
FIGLA
ADD2
LOC139185642
TGFA
FAM136A
XDH
LOC139185737
SRD5A2
MEMO1
LOC109565959
DPY30
LOC139185739
SPAST
SLC30A6
NLRC4
YIPF4
TRNAG-UCC
LOC139185627
BIRC6
TTC27
LTBP1
RASGRP3
FAM98A
LOC139185698
LOC139185985
LOC139185643
TRNAM-CAU
CRIM1
TRNAC-ACA
FEZ2
VIT
STRN
HEATR5B
GPATCH11
EIF2AK2
LOC139185699
SULT6B1
CEBPZOS
CEBPZ
NDUFAF7
PRKD3
QPCT
LOC139186032
TRNAY-GUA
LOC139185644
TRNAS-GGA
CDC42EP3
LOC139185744
LOC139185745
RMDN2
LOC139185746
CYP1B1
ATL2
LOC139185645
LOC139186016
HNRNPLL
LOC139186050
GALM
SRSF7
LOC139185747
GEMIN6
DHX57
MORN2
LOC139185748
ARHGEF33
SOS1
CDKL4
MAP4K3
LOC139186045
TMEM178A
THUMPD2
SLC8A1
LOC139185751
LOC139185750
LOC139185752
PKDCC
LOC139185700
LOC109565726
EML4
TRNAW-CCA
COX7A2L
KCNG3
MTA3
LOC139186034
OXER1
HAAO
TRNAI-UAU
LOC139185754
TRNAD-GUC
LOC109566024
LOC139185646
LOC139185755
ZFP36L2
THADA
LOC139185756
LOC139185757
PLEKHH2
DYNC2LI1
ABCG5
ABCG8
TRNAY-GUA
LRPPRC
LOC139185995
TRNAS-GGA
PPM1B
SLC3A1
PREPL
LOC139186003
CAMKMT
LOC139185759
SIX3
SIX2
TRNAW-CCA
TRNAC-GCA
LOC139186036
SRBD1
PRKCE
EPAS1
TMEM247
ATP6V1E2
RHOQ
TRNAG-UCC
PIGF
LOC139185762
CRIPT
SOCS5
LOC109565732
LOC139185763
MCFD2
TRNAC-GCA
LOC139185764
TTC7A
TRNAE-UUC
STPG4
CALM2
EPCAM
MSH2
KCNK12
TRNAG-UCC
MSH6
FBXO11
LOC139185765
TRNAC-GCA
FOXN2
PPP1R21
STON1
GTF2A1L
LHCGR
FSHR
NRXN1
TRNAH-GUG
TRNAC-GCA
LOC139185651
LOC109566068
LOC109565739
ASB3
CHAC2
ERLEC1
GPR75
PSME4
LOC139185766
TRNAC-ACA
ACYP2
TSPYL6
LOC139186013
CIMIP6
LOC139185767
LOC109566078
SPTBN1
EML6
LOC139185768
RTN4
LOC139185769
CLHC1
TRNAE-CUC
RPS27A
MTIF2
LOC109566085
CCDC88A
CFAP36
PPP4R3B
LOC109566091
PNPT1
EFEMP1
CCDC85A
TRNAC-GCA
VRK2
FANCL
LOC139185770
TRNAY-AUA
BCL11A
LOC109566098
LOC139185772
PAPOLG
LOC139185773
REL
PUS10
PEX13
SANBR
LOC139185978
GCFC2
MRPL19
EVA1A
SOWAHC
SEPTIN10
LOC109566111
SH3RF3
LOC139185775
EDAR
CCDC138
LOC109566113
LIMS1
GCC2
LOC109566116
LOC109566119
LOC109566121
LOC109566120
LOC139186042
SLC5A7
LOC109565748
ST6GAL2
UXS1
LOC139186027
ECRG4
LOC109565553
NCK2
LOC139186012
LOC139185653
LOC139185654
TTL
POLR1B
CHCHD5
SLC20A1
LOC139186043
TRNAN-AUU
NT5DC4
CKAP2L
IL1A
IL1B
IL37
IL36G
LOC109565559
IL36B
IL36RN
IL1F10
IL1RN
LOC109566136
PSD4
PAX8
LOC139185776
LOC139185656
LOC109566140
LOC109566143
LOC139185777
TRNAS-GGA
RPIA
TRNAC-ACA
EIF2AK3
SPMIP9
FOXI3
TRNAG-UCC
THNSL2
FABP1
SMYD1
KRCC1
LOC109565755
LOC139185779
CD8B
CD8A
RMND5A
LOC139185657
LOC139185780
RNF103
CHMP3
KDM3A
REEP1
LOC139185996
TRNAG-CCC
MRPL35
IMMT
PTCD3
LOC139186010
POLR1A
LOC139186009
ST3GAL5
LOC139185781
TRNAE-UUC
ATOH8
LOC109565757
LOC139185782
LOC139176103
LOC109566165
LOC109566163
LOC109565760
SFTPB
USP39
LOC139185783
C11H2orf68
TMEM150A
RNF181
VAMP5
VAMP8
LOC109566173
GGCX
MAT2A
SH2D6
CAPG
ELMOD3
RETSAT
TCF7L1
TRNAG-CCC
KCMF1
LOC139186031
LOC139185784
TRNAG-CCC
TMSB10
LOC139185786
LOC139185785
DNAH6
SUCLG1
LOC139185787
LOC139185989
LOC139185976
LOC139186018
CTNNA2
LRRTM1
LOC139185788
LOC139185660
LOC139185980
LOC109565570
LOC109566190
LOC139186044
LOC139186019
LRRTM4
LOC139185663
LOC109566191
C11H2orf74
AHSA2
USP34
TRNAG-CCC
LOC139185789
XPO1
FAM161A
CCT4
COMMD1
B3GNT2
LOC139185791
EHBP1
TMEM17
LOC139185630
OTX1
WDPCP
LOC109566204
MDH1
UGP2
VPS54
PELI1
LOC109566210
LOC139185795
LGALSL
LOC139185794
AFTPH
TRNAS-GGA
LOC139185796
LOC139185664
SERTAD2
LOC139185797
LOC109565578
SLC1A4
CEP68
RAB1A
ACTR2
LOC139185798
SPRED2
TRNAV-UAC
TRNAG-GCC
LOC139186014
LOC139185799
MEIS1
LOC109566222
LOC139185800
LOC109565579
ETAA1
C1D
DNAAF10
PNO1
PPP3R1
CNRIP1
PLEK
FBXO48
APLF
PROKR1
ARHGAP25
LOC139185801
BMP10
LOC109565783
GKN2
GKN1
ANTXR1
GFPT1
NFU1
AAK1
ANXA4
GMCL1
LOC139185803
SNRNP27
LOC139185804
MXD1
ASPRV1
LOC139185805
PCBP1
LOC139185807
C11H2orf42
TIA1
TRNAG-CCC
PCYOX1
SNRPG
EHD3
CAPN14
GALNT14
TRNAG-UCC
CAPN13
LOC139185809
LOC139185808
LCLAT1
LBH
YPEL5
ALK
CLIP4
PCARE
TOGARAM2
TRNAS-GGA
WDR43
LOC139185999
LOC139185998
LOC139186000
TRMT61B
SPDYA
PPP1CB
PLB1
LOC139185811
TRNAG-CCC
FOSL2
BABAM2
RBKS
MRPL33
SLC4A1AP
LOC109566274
SUPT7L
GPN1
CCDC121
ZNF512
GCKR
FNDC4
IFT172
KRTCAP3
NRBP1
PPM1G
ZNF513
SNX17
EIF2B4
GTF3C2
MPV17
LOC139185812
UCN
TRIM54
DNAJC5G
LOC139185813
SLC30A3
CAD
ATRAID
SLC5A6
TCF23
PRR30
LOC109566295
ABHD1
KHK
EMILIN1
OST4
AGBL5
TRNAA-AGC
TRNAY-GUA
TMEM214
LOC139185814
MAPRE3
LOC139185988
DPYSL5
CENPA
SLC35F6
LOC139185666
KCNK3
CIB4
TRNAE-UUC
CIMIP2C
OTOF
DRC1
SELENOI
LOC109566313
ADGRF3
HADHB
HADHA
GAREM2
LOC139185817
RAB10
LOC139185818
TRNAC-ACA
KIF3C
LOC139185820
ASXL2
DTNB
LOC109566323
LOC109566322
DNMT3A
POMC
EFR3B
DNAJC27
ADCY3
CENPO
PTRHD1
NCOA1
ITSN2
FAM228A
FAM228B
PFN4
TP53I3
SF3B6
FKBP1B
WDCP
MFSD2B
UBXN2A
LOC139185954
ATAD2B
KLHL29
LOC139186047
LOC139185822
LOC139185823
LOC109566348
LOC139185667
LOC139185668
LOC109565804
TDRD15
APOB
TRNAC-ACA
LDAH
GDF7
HS1BP3
RHOB
PUM2
LOC109566355
SDC1
LAPTM4A
MATN3
WDR35
LOC109566358
TTC32
LOC139185669
OSR1
TRNAY-GUA
NT5C1B
LOC139186051
RDH14
KCNS3
MSGN1
GEN1
SMC6
VSNL1
RAD51AP2
TRNAC-GCA
LOC139185671
CYRIA
TRNAL-GAG
MYCN
LOC139185824
LOC139185825
DDX1
NBAS
TRNAC-ACA
LRATD1
LOC139185826
LOC139185956
TRIB2
LOC109566376
TRNAH-GUG
LOC139185827
LOC139185672
LOC139185673
LOC139185828
LPIN1
NTSR2
GREB1
E2F6
LOC139185829
ROCK2
LOC109566384
SLC66A3
CIMIP5
KCNF1
LOC139185830
TRNAY-GUA
PDIA6
ATP6V1C2
LOC109565808
NOL10
TRNAE-UUC
ODC1
LOC139186001
HPCAL1
RRM2
LOC109566397
CYS1
KLF11
GRHL1
TAF1B
YWHAQ
LOC139185832
ADAM17
IAH1
CPSF3
ITGB1BP1
ASAP2
LOC139185833
LOC139185834
LOC139185674
MBOAT2
KIDINS220
LOC109566414
ID2
LOC139185675
LOC109565809
LOC139185957
LOC139185678
TRNAC-ACA
LOC139185835
RNF144A
TRNAC-GCA
RSAD2
CMPK2
TRNAY-AUA
LOC139185836
SOX11
TRNAG-ACC
LOC109565612
LOC109565812
GGTA1
LOC139185839
DAB2IP
LOC109566419
LOC139185838
TTLL11
NDUFA8
MORN5
LHX6
RBM18
MRRF
LOC139185840
PTGS1
LOC109565615
LOC109565614
LOC109565613
LOC109565855
LOC109565619
LOC139185958
LOC109565862
LOC139185959
LOC109565621
LOC109565863
LOC109565860
LOC139185681
LOC109565622
LOC109565623
LOC109565873
LOC109565625
LOC109565813
LOC109565814
LOC109565626
LOC109565627
LOC109565628
LOC109565630
LOC109565925
LOC109565631
LOC109565864
LOC109565633
LOC109565865
LOC109565883
LOC109565634
LOC139185960
LOC139185961
LOC139185843
LOC109565636
OR1B1
LOC109565850
LOC109565836
LOC109565815
LOC109565849
LOC109565851
LOC109565483
LOC109565642
LOC139185842
LOC109565645
OR5C1
OR1K1
PDCL
RC3H2
LOC139186007
ZBTB6
LOC139185636
ZBTB26
RABGAP1
TRNAG-UCC
GPR21
LOC109566440
STRBP
LOC139186040
LOC139185844
CRB2
DENND1A
LOC109566443
LOC139185684
LHX2
NEK6
PSMB7
ADGRD2
LOC139185845
NR5A1
NR6A1
LOC109566457
OLFML2A
TRNAG-ACC
LOC139185979
WDR38
RPL35
ARPC5L
GOLGA1
SCAI
PPP6C
RABEPK
HSPA5
GAPVD1
LOC139186049
LOC139186028
MAPKAP1
LOC139185847
PBX3
LOC139185685
LOC139185686
MVB12B
LOC139185848
LMX1B
ZBTB43
ZBTB34
RALGPS1
ANGPTL2
GARNL3
LOC139186037
TRNAG-UCC
LOC109566476
SLC2A8
ZNF79
RPL12
LOC139185997
LRSAM1
NIBAN2
STXBP1
CFAP157
PTRH1
TTC16
TOR2A
SH2D3C
CDK9
FPGS
ENG
AK1
ST6GALNAC6
ST6GALNAC4
PIP5KL1
DPM2
EEIG1
LOC139185851
LOC139185852
NAIF1
SLC25A25
PTGES2
LCN2
BBLN
CIZ1
LOC139185853
DNM1
GOLGA2
LOC139185854
SWI5
TRUB2
COQ4
LOC139185855
TRNAW-CCA
TRNAR-UCU
SLC27A4
LOC109566512
URM1
LOC139185856
LOC139186024
TRNAW-CCA
CERCAM
ODF2
GLE1
SPTAN1
DYNC2I2
SET
PKN3
ZDHHC12
LOC139185859
ZER1
TBC1D13
LOC139186039
LOC139185858
ENDOG
SPOUT1
LOC139176078
LOC139185857
LOC139185687
LOC109566527
LRRC8A
PHYHD1
DOLK
NUP188
SH3GLB2
MIGA2
DOLPP1
CRAT
PTPA
IER5L
LOC139185688
LOC139185860
TRNAG-UCC
LOC139185861
LOC139185862
LOC139185863
LOC139185864
C11H9orf50
NTMT1
LOC139185962
ASB6
PRRX2
PTGES
TOR1B
TOR1A
C11H9orf78
USP20
FNBP1
GPR107
NCS1
HMCN2
ASS1
FUBP3
PRDM12
EXOSC2
LOC139185868
ABL1
TRNAY-GUA
QRFP
FIBCD1
TRNAG-CCC
LAMC3
AIF1L
NUP214
TRNAG-UCC
LOC139186004
LOC139185869
FAM78A
PLPP7
LOC139185963
PRRC2B
LOC139185992
LOC139185991
POMT1
UCK1
PRRT1B
RAPGEF1
MED27
LOC139185872
NTNG2
LOC139185873
SETX
LOC109566565
TTF1
CFAP77
TRNAG-UCC
BARHL1
DDX31
GTF3C4
AK8
SPACA9
TSC1
TRNAE-CUC
GFI1B
GTF3C5
CEL
RALGDS
LOC139185876
LOC139185875
GBGT1
LOC139185877
LOC109566577
LOC139185964
LOC109566578
GLT6D1
LCN9
SOHLH1
KCNT1
CAMSAP1
UBAC1
LOC139185878
NACC2
LOC139185879
TMEM250
LOC139185880
LOC139185881
LOC139185882
LHX3
QSOX2
CCDC187
GPSM1
LOC139185883
DNLZ
CARD9
SNAPC4
ENTR1
PMPCA
INPP5E
SEC16A
LOC139185884
NOTCH1
LOC139185885
EGFL7
AGPAT2
LOC109566594
LOC109566595
DIPK1B
LOC109566596
LOC139186002
LOC139186005
LOC109566598
ABO
LOC139186030
SURF6
MED22
RPL7A
LOC139185986
LOC139185987
LOC139185983
LOC139185982
LOC139185984
SURF1
SURF2
SURF4
STKLD1
REXO4
ADAMTS13
CACFD1
SLC2A6
LOC139185887
LOC139185888
TRNAC-GCA
MYMK
ADAMTSL2
FAM163B
DBH
SARDH
LOC139185889
VAV2
LOC139185890
BRD3OS
BRD3
WDR5
LOC139186011
TRNAG-UCC
LOC139185893
LOC139185894
RXRA
LOC139185895
COL5A1
LOC139185896
LOC139185965
LOC139185897
OLFM1
LOC139185898
PPP1R26
PIERCE1
MRPS2
LOC109566634
LCN10
LCN6
LCN15
LCN8
TMEM141
LOC109566633
CCDC183
RABL6
LOC139185899
AJM1
PHPT1
MAMDC4
EDF1
LOC139185900
TRAF2
FBXW5
C8G
LCN12
PTGDS
LCNL1
CLIC3
PAXX
ABCA2
FUT7
NPDC1
ENTPD2
LOC139185907
SAPCD2
UAP1L1
LOC139185914
MAN1B1
DPP7
LOC139185913
LOC139185910
GRIN1
LRRC26
TMEM210
ANAPC2
SSNA1
TPRN
TMEM203
NDOR1
LOC139185966
RNF208
CYSRT1
RNF224
SLC34A3
LOC139185930
TUBB4B
CIMIP2A
STPG3
NELFB
TOR4A
LOC139185932
NRARP
EXD3
NOXA1
ENTPD8
LOC139185937
NSMF
PNPLA7
MRPL41
DPH7
ZMYND19
ARRDC1
EHMT1
CACNA1B
LOC139185940
LOC139185691
LOC139185944
LOC139185968
LOC139185945
LOC139185969
LOC139185946
LOC139185970
LOC139185971
LOC139185972
LOC109558055
LOC139185973
PCDH20
LOC139186300
LOC139186170
TDRD3
DIAPH3
LOC109566664
LOC139186171
LOC139186295
TRNAC-ACA
TRNAS-GGA
PCDH17
LOC139186172
LOC139186308
LOC139186317
LOC109566969
TRNAC-GCA
TRNAC-GCA
LOC139186127
LOC139186128
LOC109566971
OLFM4
PCDH8
TRNAG-UCC
CNMD
SUGT1
LOC139186175
ELF1
TRNAR-CCU
LOC109566668
TRNAE-UUC
WBP4
LOC109566670
LOC139186176
LOC109566672
MTRF1
NAA16
RGCC
VWA8
TRNAW-CCA
DGKH
AKAP11
LOC139186294
TNFSF11
FAM216B
TRNAG-CCC
EPSTI1
DNAJC15
ENOX1
LOC139186283
CCDC122
LACC1
LOC139186129
LOC139186130
LOC139186131
SERP2
TSC22D1
LOC109566685
LOC109566686
TRNAC-ACA
TRNAG-GCC
TRNAE-UUC
NUFIP1
GPALPP1
GTF2F2
KCTD4
LOC139186316
TPT1
LOC139186315
LOC109567120
LOC139186178
SLC25A30
COG3
ERICH6B
CBY2
LOC139186132
SIAH3
ZC3H13
CPB2
LCP1
TRNAR-CCU
TRNAG-CCC
LRRC63
LOC139186321
RUBCNL
LRCH1
ESD
LOC139186181
HTR2A
LOC139186180
LOC139186182
SUCLA2
LOC109566705
NUDT15
MED4
LOC109566711
ITM2B
LOC109566713
LOC139186183
RB1
LPAR6
RCBTB2
CYSLTR2
LOC139186185
LOC139186184
FNDC3A
TRNAW-CCA
MLNR
CDADC1
LOC139186186
CAB39L
SETDB2
RCBTB1
ARL11
EBPL
TRNAG-UCC
KPNA3
SPRYD7
LOC109566730
TRIM13
KCNRG
TRNAG-UCC
LOC139186187
DLEU7
RNASEH2B
LOC109566739
LOC109566993
C12H13orf42
FAM124A
TRNAR-UCU
SERPINE3
INTS6
LOC139186188
WDFY2
DHRS12
CCDC70
LOC139186134
ATP7B
ALG11
NEK5
NEK3
LOC139186190
CKAP2
VPS36
THSD1
LOC139186311
TRNAM-CAU
LOC109566754
SLC25A15
LOC109566996
MRPS31
LOC139186310
TRNAQ-CUG
FOXO1
LOC139186191
COG6
LHFPL6
LOC139186320
NHLRC3
PROSER1
STOML3
FREM2
LOC139186298
LOC139186193
UFM1
LOC139186194
TRPC4
POSTN
LOC139186195
SUPT20H
EXOSC8
ALG5
SMAD9
RFXAP
LOC109566964
LOC139186135
SERTM1
CCNA1
SPART
CCDC169
DCLK1
TRNAE-UUC
NBEA
MAB21L1
TRNAY-AUA
TRNAC-GCA
TRNAC-GCA
TRNAC-GCA
LOC139186285
TRNAE-UUC
RFC3
STARD13
LOC139186196
KL
TRNAC-GCA
PDS5B
LOC109566793
N4BP2L1
LOC139186271
BRCA2
ZAR1L
FRY
RXFP2
LOC109567008
LOC139186197
B3GLCT
HSPH1
LOC109567011
LOC139186198
TEX26
MEDAG
LOC139186199
ALOX5AP
TRNAN-GUU
USPL1
LOC109566808
TRNAC-GCA
HMGB1
LOC109566812
LOC139186200
KATNAL1
TRNAG-UCC
LOC139186202
UBL3
LOC139186203
TRNAG-CCC
SLC7A1
MTUS2
SLC46A3
POMP
LOC109566821
LOC139186204
FLT1
PAN3
LOC139186206
LOC139186205
FLT3
URAD
CDX2
PDX1
TRNAC-GCA
GSX1
LOC109566828
LOC109566827
LNX2
MTIF3
GTF3A
LOC139186208
RASL11A
RPL21
LOC139186318
LOC139186314
LOC109566835
USP12
LOC139186209
GPR12
WASF3
LOC139186137
CDK8
RNF6
LOC139186138
LOC109567039
SHISA2
LOC139186210
LOC109567044
LOC139186299
TRNAG-CCC
NUP58
MTMR6
AMER2
SPATA13
LOC109567122
C1QTNF9
MIPEP
TNFRSF19
SACS
SGCG
TRNAK-UUU
LOC139186139
LOC139186211
LOC139186212
FGF9
LOC139186155
MICU2
LOC139186213
ZDHHC20
MRPL57
SKA3
SAP18
LATS2
XPO4
EEF1AKMT1
IL17D
IFT88
LOC109567052
CRYL1
GJB6
GJB2
GJA3
ZMYM2
ZMYM5
PSPC1
MPHOSPH8
PARP4
CPAP
RNF17
ATP12A
TRNAC-ACA
LOC109566867
PCDH9
LOC139186140
LOC109566871
KLHL1
LOC139186322
TRNAC-GCA
DACH1
MZT1
BORA
DIS3
PIBF1
TRNAS-GGA
KLF5
LOC139186296
LOC139186215
KLF12
LOC139186141
TRNAW-CCA
TRNAW-CCA
LOC139186142
TBC1D4
COMMD6
UCHL3
LMO7
LOC139186297
LOC139186217
LOC139186218
LOC139186219
KCTD12
ACOD1
CLN5
FBXL3
MYCBP2
LOC139186291
LOC139186220
SCEL
TRNAR-CCU
SLAIN1
EDNRB
POU4F1
OBI1
LOC139186302
LOC139186305
LOC139186303
RBM26
LOC139186221
NDFIP2
LOC139186222
LOC109567151
LOC109567128
LOC109566893
LOC139186223
TRNAW-CCA
LOC139186224
SPRY2
LOC139186225
TRNAG-UCC
LOC109566896
TRNAC-GCA
TRNAS-GGA
TRNAC-GCA
SLITRK1
TRNAC-GCA
SLITRK6
LOC139186226
SLITRK5
TRNAC-ACA
LOC139186144
LOC139186306
LOC139186227
LOC139186228
LOC139186146
LOC139186229
GPC5
LOC109566900
TRNAY-AUA
GPC6
TRNAE-UUC
TRNAE-UUC
LOC109566903
DCT
TRNAF-GAA
TGDS
GPR180
LOC139186323
SOX21
TRNAR-GCG
LOC109566910
LOC109567079
LOC139186231
LOC109567078
LOC139176077
LOC139186230
LOC139186232
LOC139186120
LOC139176097
LOC139186118
LOC109567082
LOC139176086
LOC139186275
LOC139186276
LOC139186160
LOC139186117
LOC139186277
LOC139186119
LOC109567081
LOC109567080
LOC109566912
LOC139186124
LOC139186279
LOC139186149
LOC139186125
LOC139186161
LOC139186162
LOC139186122
LOC139186233
LOC139186121
LOC109567085
LOC139186165
LOC139186280
LOC139186123
LOC139186166
LOC109567084
LOC109567083
LOC139186235
LOC139186234
LOC109567086
LOC139186151
CLDN10
DZIP1
DNAJC3
UGGT2
HS6ST3
TRNAC-ACA
OXGR1
LOC139186152
MBNL2
TRNAC-GCA
RAP2A
IPO5
FARP1
STK24
SLC15A1
LOC139186240
DOCK9
LOC139186239
UBAC2
GPR18
LOC139186241
GPR183
LOC109567139
LOC109567138
TM9SF2
TRNAG-CCC
CLYBL
TRNAG-CCC
LOC139186243
ZIC5
ZIC2
PCCA
LOC139186301
GGACT
TMTC4
NALCN
ITGBL1
FGF14
LOC109566936
TRNAC-GCA
TPP2
METTL21C
CCDC168
TEX30
POGLUT2
LOC109566944
LOC109566945
SLC10A2
TRNAF-GAA
LOC139186153
TRNAC-ACA
TRNAG-UCC
TRNAS-GGA
EFNB2
ARGLU1
LOC139186247
NALF1
LIG4
ABHD13
TNFSF13B
MYO16
TRNAY-AUA
LOC139186249
LOC139186250
LOC139186251
LOC109567141
IRS2
LOC139186253
COL4A1
COL4A2
LOC139186254
RAB20
NAXD
CARS2
ING1
LOC139186255
LOC139186256
ANKRD10
LOC139186257
LOC109567015
ARHGEF7
TEX29
LOC139186258
SOX1
LOC139186154
SPACA7
TUBGCP3
LOC139186259
LOC139186260
ATP11A
LOC139186261
LOC139186262
LOC139186263
MCF2L
LOC139186266
F7
F10
PROZ
PCID2
CUL4A
LOC139186265
LAMP1
GRTP1
LOC139186267
LOC109567105
LOC109567031
DCUN1D2
TMCO3
TFDP1
ATP4B
GRK1
TMEM255B
GAS6
LOC139186268
LOC139186269
C12H13orf46
RASA3
LOC139186270
CFAP97D2
CDC16
UPF3A
CHAMP1
LOC139186371
LOC139186634
TMX4
PLCB1
TRNAW-CCA
TRNAC-ACA
PLCB4
LOC139186678
LOC139186429
LAMP5
PAK5
LOC139186663
ANKEF1
LOC139186430
SNAP25
MKKS
LOC139186431
LOC139186432
LOC139186694
SLX4IP
JAG1
LOC139186433
BTBD3
LOC109567786
SPTLC3
ISM1
TASP1
ESF1
NDUFAF5
SEL1L2
MACROD2
FLRT3
TRNAG-CCC
KIF16B
SNRPB2
OTOR
LOC139186646
NANP
TRNAE-CUC
LOC139186644
LOC109567584
LOC139186647
LOC109567899
LOC109567898
LOC139186648
LOC109567863
LOC109567866
LOC109568113
CCDC3
CAMK1D
TRNAC-ACA
TRNAE-UUC
TRNAW-CCA
LOC139186684
LOC139186650
LOC139186649
CDC123
NUDT5
SEC61A2
DHTKD1
UPF2
LOC109567761
PROSER2
LOC109567879
ECHDC3
LOC109567582
USP6NL
LOC139186441
LOC139186442
CELF2
LOC139186378
LOC139186377
LOC139186379
GATA3
LOC139186443
TAF3
ATP5F1C
KIN
ITIH2
ITIH5
LOC109567988
SFMBT2
LOC139186696
PRKCQ
TRNAF-GAA
PFKFB3
RBM17
IL2RA
LOC109567896
IL15RA
TRNAG-CCC
FBH1
LOC139186651
LOC109567588
LOC139186638
LOC139186652
LOC139186654
LOC109567903
LOC109567901
LOC109568002
ANKRD26
YME1L1
MASTL
ACBD5
ABI1
PDSS1
LOC109567913
APBB1IP
CCNY
LOC139186655
CREM
CUL2
TRNAG-UCC
PARD3
TRNAE-UUC
LOC109567919
LOC139186444
LOC139186380
NRP1
LOC139186445
LOC109568135
ITGB1
CCDC7
ARL5B
MALRD1
LOC139186449
PLXDC2
LOC139186450
TRNAS-GGA
NEBL
TRNAH-GUG
SKIDA1
LOC139186451
MLLT10
DNAJC1
TRNAS-GGA
LOC139186639
TRNAN-GUU
COMMD3
BMI1
SPAG6
LOC139186454
PIP4K2A
LOC139186456
LOC139186700
ARMC3
MSRB2
LOC139186382
PTF1A
C13H10orf67
OTUD1
LOC109568110
TRNAG-UCC
LOC139186664
KIAA1217
LOC109567946
ARHGAP21
LOC109568091
PRTFDC1
THNSL1
ENKUR
LOC139186692
GPR158
TRNAC-GCA
MYO3A
GAD2
GJD4
FZD8
LOC139186683
TRNAE-UUC
OPTN
LOC139186458
MCM10
UCMA
LOC139186640
PHYH
SEPHS1
LOC109568005
BEND7
TRNAD-AUC
PRPF18
LOC109567965
FRMD4A
LOC109567966
LOC139186659
TRNAE-CUC
LOC139186658
FAM107B
LOC139186459
CDNF
LOC109567969
LOC139186719
SUV39H2
DCLRE1C
MEIG1
OLAH
ACBD7
LOC139186465
RPP38
NMT2
FAM171A1
ITGA8
MINDY3
LOC139186466
PTER
C1QL3
RSU1
LOC139186467
CUBN
TRDMT1
VIM
ST8SIA6
HACD1
LOC139186468
STAM
LOC139186720
TMEM236
MRC1
SLC39A12
LOC139186383
CACNB2
LOC109567990
NSUN6
EPC1
KIF5B
LOC139186707
ARHGAP12
LOC139186471
LOC139186384
LOC139186472
TRNAW-CCA
ZEB1
LOC139186687
LOC109568125
LOC109568024
LOC139186473
ZNF438
LOC139186476
SVIL
LOC139186385
JCAD
LOC139186478
MTPAP
MAP3K8
TRNAW-CCA
LOC109568008
LOC109568009
LOC109567804
LOC139186386
BAMBI
WAC
MPP7
LOC139186480
LOC109568013
ODAD2
LOC139186481
MKX
LOC139186641
RAB18
LOC139186482
LOC109568017
LOC139186484
LOC109567612
LOC139186642
PCSK2
LOC109568099
LOC139186643
BFSP1
DSTN
RRBP1
LOC109567817
BANF2
LOC109567779
LOC139186487
SNX5
LOC139186673
MGME1
OVOL2
PET117
KAT14
ZNF133
LOC139186488
LOC109567742
LOC109568029
DZANK1
POLR3F
RBBP9
SEC23B
SMIM26
DTD1
TRNAG-CCC
SCP2D1
LOC139186387
LOC109568108
SLC24A3
LOC139186661
LOC109568039
RIN2
NAA20
CRNKL1
CFAP61
LOC139186388
INSM1
RALGAPA2
TRNAG-UCC
LOC109568056
TRNAE-CUC
LOC139186722
LOC139186390
LOC139186491
KIZ
XRN2
NKX2-4
NKX2-2
LOC109568048
PAX1
LOC109567785
FOXA2
LOC139186709
TRNAS-GGA
THBD
CD93
NXT1
GZF1
NAPB
CSTL1
CST11
LOC109567778
LOC109567770
LOC109567834
LOC109567734
LOC109567753
LOC109568057
SYNDIG1
TRNAG-CCC
TRNAC-ACA
LOC139186495
LOC139186497
CST7
LOC139186496
APMAP
ACSS1
VSX1
ENTPD6
LOC139186498
PYGB
ABHD12
TRNAC-ACA
LOC109568066
LOC109567624
LOC139186499
LOC109568067
GDI2
TASOR2
LOC139186730
ASB13
LOC109567628
LOC109568081
TRNAW-CCA
NET1
TUBAL3
TRNAC-ACA
UCN3
TRNAC-ACA
LOC109567626
LOC139186502
LOC139186503
LOC139186504
LOC109568073
LOC139186632
LOC109568090
LOC109567627
LOC109567629
TRNAC-ACA
LOC109568076
LOC109568077
LOC109568079
LOC109568074
LOC109568078
LOC109568080
LOC109568087
LOC109567750
AKR1E2
LOC109568092
LOC139186507
LOC139186508
LOC139186509
KLF6
LOC139186510
PITRM1
PFKP
LOC109568097
LOC139186391
LOC109567737
ADARB2
WDR37
IDI1
GTPBP4
LOC109568105
LARP4B
DIP2C
LOC139186697
LOC139186718
ZMYND11
PRNP
PRND
RASSF2
LOC139186690
SLC23A2
TRNAW-CCA
TMEM230
PCNA
CDS2
LOC139186731
LOC109568123
PROKR2
GPCPD1
LOC109568124
SHLD1
LOC139186514
CHGB
TRMT6
MCM8
LOC139186516
CRLS1
LRRN4
FERMT1
LOC139186517
BMP2
HAO1
ADRA1D
SMOX
TRNAS-GGA
RNF24
PANK2
MAVS
AP5S1
CDC25B
CENPB
SPEF1
ADISSP
HSPA12B
SIGLEC1
ADAM33
GFRA4
ATRN
LOC139186662
TRNAC-ACA
DNAAF9
SLC4A11
ITPA
DDRGK1
LZTS3
UBOX5
FASTKD5
AVP
OXT
MRPS26
LOC109567205
PTPRA
VPS16
PCED1A
LOC139186519
TMEM239
C13H20orf141
CPXM1
EBF4
IDH3B
NOP56
LOC139186727
LOC139186728
LOC139186677
LOC139186666
LOC139186682
LOC109567215
TMC2
LOC109567217
SNRPB
TGM6
TGM3
STK35
LOC139186721
LOC139186521
PDYN
SIRPA
LOC109567648
LOC139186392
SIRPB1
LOC139186523
GINS1
PCMTD2
MYT1
NPBWR2
OPRL1
LKAAEAR1
RGS19
TCEA2
SOX18
C13H20orf204
PRPF6
LOC139186703
SAMD10
ZNF512B
UCKL1
DNAJC5
TPD52L2
ABHD16B
ZBTB46
SLC2A4RG
LIME1
ZGPAT
ARFRP1
TNFRSF6B
RTEL1
STMN3
GMEB2
FNDC11
SRMS
PTK6
PPDPF
EEF1A2
KCNQ2
CHRNA4
LOC139186530
COL20A1
ARFGAP1
NKAIN4
BIRC7
YTHDF1
LOC139186532
BHLHE23
SLC17A9
GID8
DIDO1
TCFL5
COL9A3
OGFR
LOC139186533
MRGBP
NTSR1
SLCO4A1
LOC109567266
LOC109567267
LOC109567268
LOC109567269
LOC109567270
LOC139186534
GATA5
RBBP8NL
CABLES2
RPS21
LAMA5
ADRM1
LOC139186535
OSBPL2
HRH3
MTG2
SS18L1
PSMA7
LSM14B
LOC139186420
TAF4
LOC139186536
CDH4
TRNAW-CCA
LOC139186393
CDH26
FAM217B
PPP1R3D
SYCP2
PHACTR3
LOC139186537
EDN3
ZNF831
PRELID3B
ATP5F1E
TUBB1
LOC139186538
CTSZ
NELFCD
LOC139186395
LOC109567291
LOC109567292
LOC109567294
LOC109567293
LOC139186396
NPEPL1
STX16
APCDD1L
VAPB
RAB22A
ANKRD60
CIMIP1
LOC139186397
LOC109567300
PMEPA1
ZBP1
LOC139186398
LOC139186540
PCK1
LOC139186541
CTCFL
RBM38
RAE1
LOC139186542
SPO11
BMP7
LOC109567840
TRNAG-UCC
TRNAG-UCC
TFAP2C
FAM209A
RTF2
LOC109567311
CASS4
CSTF1
AURKA
FAM210B
MC3R
LOC139186399
SIRPD
SIRPB2
NSFL1C
FKBP1A
SDCBP2
SNPH
LOC109567321
RAD21L1
LOC139186544
C13H20orf202
TMEM74B
PSMF1
TRNAC-ACA
RSPO4
ANGPT4
LOC139186545
FAM110A
SLC52A3
LOC109567810
SCRT2
SRXN1
TCF15
LOC139186547
CSNK2A1
LOC139186548
TBC1D20
RBCK1
TRIB3
LOC139186549
NRSN2
SOX12
ZCCHC3
C13H20orf96
DEFB129
LOC109567672
LOC139186550
DEFB115
DEFB116
LOC139186551
LOC139186552
DEFB118
DEFB119
LOC109567837
LOC139186553
DEFB124
REM1
HM13
LOC109567342
ID1
COX4I2
BCL2L1
LOC139186555
LOC139186554
TPX2
MYLK2
FOXS1
LOC139176056
DUSP15
TTLL9
PDRG1
XKR7
CCM2L
HCK
TM9SF4
PLAGL2
POFUT1
KIF3B
TRNAE-UUC
LOC139186556
ASXL1
NOL4L
LOC109567359
TRNAS-AGA
LOC139186558
COMMD7
DNMT3B
MAPRE1
EFCAB8
SUN5
LOC139186691
BPIFB2
BPIFB6
BPIFB3
TRNAG-CCC
BPIFB4
LOC139186400
BPIFA2
LOC139186401
TRNAC-GCA
LOC109567780
LOC109567363
LOC109567754
BPIFA3
BPIFA1
BPIFB1
LOC109567820
CDK5RAP1
LOC109567367
TRNAG-CCC
LOC139186561
SNTA1
CBFA2T2
TRNAC-GCA
NECAB3
C13H20orf144
ACTL10
E2F1
PXMP4
ZNF341
TRNAG-GCC
LOC139186562
CHMP4B
TRNAG-UCC
TRNAF-GAA
RALY
EIF2S2
LOC139186402
LOC139186712
ASIP
AHCY
LOC139186565
LOC139186566
ITCH
LOC139186567
DYNLRB1
MAP1LC3A
PIGU
TP53INP2
NCOA6
GGT7
ACSS2
GSS
LOC139186569
MYH7B
TRPC4AP
LOC139186570
EDEM2
LOC139186571
PROCR
MMP24
TRNAG-CCC
MMP24OS
EIF6
FAM83C
UQCC1
GDF5
TRNAM-CAU
CEP250
LOC139186574
LOC139186573
C13H20orf173
ERGIC3
LOC109567403
LOC139186575
SPAG4
CPNE1
NFS1
ROMO1
RBM39
PHF20
SCAND1
CNBD2
EPB41L1
TRNAC-GCA
AAR2
DLGAP4
MYL9
TGIF2
RAB5IF
SLA2
NDRG3
DSN1
MTCL2
LOC139186576
SAMHD1
TLDC2
TRNAE-UUC
RBL1
LOC139186580
MROH8
RPN2
LOC139186665
LOC139186579
GHRH
MANBAL
LOC109567429
SRC
LOC139186404
LOC139186581
BLCAP
NNAT
LOC139186405
CTNNBL1
VSTM2L
LOC139186582
TTI1
RPRD1B
TGM2
LOC139186699
KIAA1755
LOC139186583
BPI
LBP
TRNAE-UUC
LOC109567440
LOC139186717
LOC139186713
LOC139186716
LOC139186715
LOC139186714
LOC109567443
RALGAPB
LOC109567444
ADIG
SLC32A1
ACTR5
PPP1R16B
FAM83D
LOC139186686
DHX35
TRNAR-GCG
LOC139186406
LOC139186407
TRNAS-GGA
TRNAR-UCU
LOC139186698
MAFB
TOP1
LOC139186693
LOC139186586
LOC139186702
LOC109567453
LOC139186705
PLCG1
ZHX3
LOC109567699
LPIN3
EMILIN3
CHD6
LOC139186408
PTPRT
TRNAE-CUC
LOC139186689
LOC139186587
LOC139186409
LOC139186681
LOC139186589
LOC139186588
SRSF6
L3MBTL1
SGK2
IFT52
MYBL2
GTSF1L
LOC139186590
TOX2
JPH2
TRNAG-CCC
OSER1
GDAP1L1
FITM2
R3HDML
LOC109567466
HNF4A
LOC139186592
TRNAW-CCA
LOC139186704
LOC139186591
LOC139186593
TTPAL
SERINC3
PKIG
LOC139186670
LOC139186671
ADA
LOC139186594
CCN5
TRNAS-GGA
KCNK15
RIMS4
YWHAB
PABPC1L
TOMM34
STK4
KCNS1
WFDC5
LOC139186596
LOC139186595
LOC109567476
LOC139186597
LOC109567763
LOC139186598
SLPI
MATN4
RBPJL
SDC4
SYS1
TP53TG5
DBNDD2
PIGT
LOC109567706
LOC109567765
LOC139186599
LOC109567707
LOC139186422
LOC139186423
LOC139186600
LOC109567708
LOC109567766
LOC109567800
LOC109567709
LOC109567767
LOC109567490
LOC109567711
LOC109567489
WFDC2
LOC139186729
LOC139186667
LOC109567712
LOC109567769
WFDC8
WFDC9
LOC139186603
LOC109567836
WFDC11
LOC139186602
WFDC13
LOC139186412
LOC139186604
WFDC3
DNTTIP1
UBE2C
TNNC2
SNX21
ACOT8
ZSWIM3
ZSWIM1
SPATA25
NEURL2
CTSA
PLTP
PCIF1
ZNF335
MMP9
SLC12A5
NCOA5
LOC109567509
CD40
LOC139186725
CDH22
SLC35C2
ELMO2
LOC109567803
LOC139186606
OCSTAMP
SLC13A3
TRNAR-CCU
TP53RK
SLC2A10
LOC139186701
EYA2
ZMYND8
LOC139186680
LOC139186607
LOC139186695
LOC139186413
LOC139186414
NCOA3
SULF2
LOC109567525
LOC139186608
TRNAK-UUU
LOC139186609
TRNAR-CCU
PREX1
LOC139186610
LOC109567793
ARFGEF2
CSE1L
STAU1
DDX27
LOC109567531
ZNFX1
LOC109567533
LOC139186675
LOC139186676
LOC139186674
LOC109567534
LOC139186611
LOC139186612
KCNB1
TRNAE-UUC
LOC109567536
PTGIS
LOC139186613
LOC109567539
B4GALT5
LOC109567795
SLC9A8
SPATA2
RNF114
LOC139186723
TRNAS-GCU
SNAI1
LOC139186415
UBE2V1
PEDS1
CEBPB
LOC109567797
LOC139186615
LOC109567545
LOC109567546
LOC109567773
LOC109567774
PTPN1
RIPOR3
PARD6B
BCAS4
LOC139186618
ADNP
LOC139186425
DPM1
MOCS3
KCNG1
LOC139186619
NFATC2
ATP9A
SALL4
LOC139186620
ZFP64
LOC109567845
LOC139186622
TSHZ2
LOC139186621
TRNAC-ACA
LOC139186672
LOC139186669
ZNF217
LOC139186623
LOC139186624
LOC139186625
BCAS1
LOC139186626
LOC139186627
CYP24A1
PFDN4
LOC139186416
DOK5
TRNAL-CAA
LOC139186629
TRNAC-GCA
TRNAG-GCC
CBLN4
LOC139186835
LOC139186836
LOC139186838
LOC139187037
LOC139186840
LOC139186992
LOC139186842
LOC139186993
ZNF250
LOC139187004
ZNF16
ZNF34
C14H8orf33
RPL8
ZNF7
COMMD5
ARHGAP39
C14H8orf82
LRRC24
LRRC14
RECQL4
MFSD3
GPT
PPP1R16A
FOXH1
KIFC2
ZFTRAF1
TONSL
VPS28
SLC39A4
CPSF1
ADCK5
SLC52A2
FBXL6
TMEM249
LOC139186994
SCRT1
DGAT1
HSF1
BOP1
SCX
MROH1
LOC139187017
LOC109568166
HGH1
WDR97
MAF1
SHARPIN
CYC1
GPAA1
LOC139187005
EXOSC4
OPLAH
LOC109568415
SPATC1
TRNAG-UCC
PARP10
GRINA
PLEC
LOC109568420
LOC109568171
EPPK1
NRBP2
PUF60
SCRIB
IQANK1
FAM83H
MAPK15
CCDC166
ZNF623
ZNF707
GFUS
PYCR3
TIGD5
EEF1D
NAPRT
MROH6
GSDMD
ZC3H3
MAFA
RHPN1
LOC109568713
TOP1MT
ZNF696
GLI4
LOC139186846
ZFP41
GPIHBP1
LOC109568405
LOC139186847
LY6L
LOC139186848
LOC109568419
LY6E
LOC109568423
LOC109568377
GML
LOC109568372
LY6K
LOC109568390
LY6D
LYNX1
LYPD2
SLURP1
THEM6
PSCA
JRK
ARC
LOC139186851
ADGRB1
TSNARE1
LOC139186854
LOC139186790
C14H8orf90
LOC139186855
PTP4A3
GPR20
LOC139186858
SLC45A4
LOC139186857
DENND3
LOC139186859
PTK2
AGO2
CHRAC1
TRAPPC9
LOC139186861
LOC139186862
LOC139186863
KCNK9
LOC139186864
COL22A1
LOC139187042
FAM135B
LOC139186791
LOC139186792
TRNAG-ACC
LOC139186793
LOC109568314
LOC139186794
KHDRBS3
TRNAC-ACA
LOC109568570
ZFAT
TRNAY-AUA
LOC139186865
LOC139186866
ST3GAL1
LOC139186795
LOC139186796
NDRG1
CCN4
TG
SLA
PHF20L1
TMEM71
DNAAF11
TRNAC-ACA
LOC139186797
KCNQ3
TRNAE-CUC
LOC139186798
HHLA1
OC90
EFR3A
LOC109568325
ADCY8
ASAP1
LOC139186869
TRNAW-CCA
CYRIB
LOC139186997
LOC109568288
LOC139186870
LOC139186984
LOC139186799
LOC139186871
TRNAS-GGA
TRNAC-GCA
TRNAC-ACA
LOC139186872
LOC109568581
MYC
LOC139186800
LOC139186878
TRNAY-GUA
LOC139186873
LOC139186875
LOC139186877
LOC139186879
LOC139186876
LOC139186874
LOC139186880
LRATD2
TRIB1
LOC139186881
LOC139186801
NSMCE2
WASHC5
SQLE
ZNF572
MTSS1
NDUFB9
TATDN1
RNF139
TRMT12
TMEM65
FER1L6
FAM91A1
ANXA13
KLHL38
LOC139186882
LOC109568711
FBXO32
TRNAR-GCG
TRNAG-CCC
NTAQ1
ATAD2
ZHX1
C14H8orf76
FAM83A
TRNAM-CAU
LOC109568534
TBC1D31
LOC139186883
DERL1
LOC139186884
ZHX2
LOC139186885
LOC139186886
HAS2
LOC109568300
TRNAM-CAU
LOC109568206
LOC109568207
LOC139186887
CEBPD
SPIDR
LOC139186888
LOC109568450
PRKDC
MCM4
UBE2V2
LOC109568683
LOC109568319
CLXN
LOC109568303
SNAI2
PPDPFL
SNTG1
TRNAC-ACA
PXDNL
LOC139187044
PCMTD1
ST18
TRNAS-GGA
ALKAL1
RB1CC1
LOC139186889
LOC139187034
NPBWR1
OPRK1
ATP6V1H
RGS20
TCEA1
LYPLA1
MRPL15
LOC109568677
TRNAG-CCC
SOX17
LOC109568646
TRNAG-CCC
LOC139186890
XKR4
TMEM68
TGS1
LYN
RPS20
LOC139187021
LOC139187023
MOS
PLAG1
CHCHD7
SDR16C5
LOC139186892
TRNAC-ACA
LOC109568283
PENK
LOC139187052
BPNT2
TRNAG-UCC
FAM110B
LOC109568189
LOC139186895
UBXN2B
CYP7A1
TRNAG-CCC
LOC139187022
SDCBP
NSMAF
TRNAC-ACA
TOX
CA8
LOC139186897
RAB2A
LOC139186898
LOC139186899
CHD7
LOC139186900
LOC139186901
LOC139186902
CLVS1
ASPH
TRNAI-UAU
NKAIN3
GGH
LOC139186903
TTPA
YTHDF3
LOC139186804
TRNAH-GUG
BHLHE22
CYP7B1
LOC139186905
LOC139187038
ARMC1
MTFR1
PDE7A
LOC139187056
LOC139186906
LOC139186805
LOC109568296
DNAJC5B
TRIM55
TRNAY-GUA
TRNAY-GUA
TRNAA-AGC
CRH
LOC139186806
RRS1
ADHFE1
VXN
LOC139187032
MYBL1
VCPIP1
SGK3
MCMDC2
LOC109568616
LOC139187018
TCF24
CSPP1
PPP1R42
COPS5
ARFGEF1
TRNAC-GCA
CPA6
LOC139186908
LOC139186807
PREX2
TRNAC-GCA
C14H8orf34
SULF1
SLCO5A1
LOC139186808
TRNAG-CCC
LOC139186909
PRDM14
NCOA2
LOC139187031
LOC139187047
LOC139186910
TRAM1
TRNAR-ACG
LACTB2
XKR9
LOC139186809
LOC139187019
EYA1
LOC139186912
TRNAC-ACA
LOC139186914
MSC
TRPA1
LOC139186810
LOC139186917
KCNB2
TERF1
SBSPON
LOC109569462
C14H8orf89
RPL7
RDH10
STAU2
TRNAG-UCC
TRNAS-GGA
UBE2W
ELOC
TMEM70
LY96
LOC139186928
TRNAE-UUC
LOC139187039
JPH1
GDAP1
LOC139186933
PI15
CRISPLD1
HNF4G
TRNAC-GCA
LOC139187040
TRNAC-ACA
LOC109568457
ZFHX4
PEX2
LOC139186811
LOC109568642
LOC139187045
TRNAY-GUA
LOC139187054
LOC109568233
PKIA
LOC139186936
ZC2HC1A
IL7
LOC139186937
LOC139187016
STMN2
LOC139186938
HEY1
LOC139186813
LOC139186814
LOC139186939
MRPS28
TPD52
LOC139186940
ZBTB10
LOC109568716
LOC139186941
ZNF704
PAG1
LOC139186815
FABP5
LOC109568715
LOC109568313
LOC109568624
FABP12
CCN3
MAL2
COLEC10
LOC139186942
TNFRSF11B
LOC139187063
SAMD12
LOC109568633
TRNAG-CCC
EXT1
LOC139186943
LOC139186944
MED30
LOC139187061
SLC30A8
AARD
RAD21
UTP23
EIF3H
LOC139187036
LOC139186817
TRPS1
LOC139187035
TRNAW-CCA
CSMD3
TRNAE-UUC
TRNAC-ACA
LOC139187041
LOC139187028
KCNV1
SYBU
EBAG9
PKHD1L1
ENY2
NUDCD1
TRHR
TMEM74
LOC109568291
EMC2
EIF3E
RSPO2
TRNAC-ACA
ANGPT1
LOC139186952
LOC139186951
LOC139187006
ABRA
OXR1
LOC139187007
LOC139187008
LOC139186818
ZFPM2
LOC139186819
LOC139187020
LRP12
DPYS
DCSTAMP
LOC139186953
RIMS2
LOC139186954
DCAF13
SLC25A32
CTHRC1
FZD6
BAALC
LOC139186820
TRNAS-GGA
ATP6V1C1
AZIN1
LOC109568672
LOC109568292
TRNAE-UUC
KLF10
ODF1
LOC139186955
UBR5
LOC139186956
RRM2B
LOC139187030
NCALD
GRHL2
LOC139187053
LOC139187011
TRNAW-CCA
LOC139187009
LOC139187048
LOC139187010
ZNF706
LOC139186822
YWHAZ
LOC139186823
TRNAY-AUA
PABPC1
SNX31
LOC139186958
ANKRD46
TRNAC-GCA
LOC139186959
LOC109568153
RNF19A
SPAG1
POLR2K
FBXO43
RGS22
LOC139187013
COX6C
VPS13B
LOC139187058
LOC139186960
OSR2
LOC139186961
STK3
KCNS2
LOC139186824
NIPAL2
POP1
RIDA
ERICH5
RPL30
LOC139187057
MATN2
LOC139187043
LAPTM4B
MTDH
TSPYL5
CPQ
TRNAC-ACA
LOC139186962
TRNAE-UUC
SDC2
LOC139186963
PTDSS1
MTERF3
UQCRB
GDF6
LOC109568278
TRNAS-AGA
CFAP418
LOC109568674
PLEKHF2
NDUFAF6
LOC139187062
LOC139186965
LOC109568461
TP53INP1
LOC139186966
LOC139186964
CCNE2
INTS8
DPY19L4
ESRP1
VIRMA
RAD54B
FSBP
TRNAG-GCC
GEM
CDH17
LOC139186968
PDP1
LOC109568301
TRNAY-GUA
TMEM67
LOC139186829
RBM12B
CIBAR1
LOC139186971
TRIQK
LOC139186972
RUNX1T1
SLC26A7
LRRC69
OTUD6B
LOC109568490
PIP4P2
C14H8orf88
TMEM64
CALB1
DECR1
NBN
OSGIN2
LOC139186831
LOC139186832
LOC139186973
TRNAW-CCA
RIPK2
LOC139186974
MMP16
TRNAC-GCA
LOC139186833
CNGB3
CPNE3
RMDN1
WWP1
LOC139186825
ATP6V0D2
LOC139187064
PSKH2
TRNAS-GGA
LOC109568320
LOC139186976
CA2
CA3
LOC139186977
LOC139186978
LOC109568656
LOC139186834
LOC109568671
LOC109568271
CA13
LOC109568277
RBIS
E2F5
LRRCC1
SLC7A13
LOC109568306
RALYL
LOC139187051
LOC139186979
LOC139186980
LOC139186981
SNX16
LOC139186982
CHMP4C
LOC139187027
LOC139186983
ZFAND1
SLC10A5
IMPA1
ENPP2
LOC109568518
TAF2
DSCC1
DEPTOR
COL14A1
LOC139187033
MRPL13
MTBP
SNTB1
LOC139187014
LOC139187050
LOC139187111
LOC139176127
LOC139176128
LOC139187113
LOC139187114
LOC139176136
LOC139176137
LOC139187116
LOC139187118
LOC139176141
LOC109569255
LOC139187121
LOC139176147
LOC139187123
LOC139187124
LOC139176149
LOC109567831
LOC139187125
IZUMO1R
GPR83
MRE11
ANKRD49
AASDHPPT
KBTBD3
MSANTD4
GRIA4
TRNAC-ACA
LOC109569831
LOC139187270
PDGFD
DDI1
TRNAF-AAA
DYNC2H1
DCUN1D5
MMP13
MMP12
LOC109569248
LOC109569225
LOC109569224
LOC139187126
LOC139176159
MMP27
MMP20
MMP7
TMEM123
BIRC2
BIRC3
LOC109569989
YAP1
LOC139187271
CFAP300
CEP126
LOC139176211
ANGPTL5
TRPC6
LOC139187273
PGR
ARHGAP42
CNTN5
LOC139187276
TRNAW-CCA
TRNAW-CCA
LOC109569558
LOC139187128
JRKL
CCDC82
MAML2
MTMR2
CEP57
FAM76B
LOC139176199
LOC139187277
SESN3
ENDOD1
LOC109568776
LOC109569819
CWC15
AMOTL1
LOC139187278
PIWIL4
FUT4
C15H11orf97
CWF19L2
GUCY1A2
LOC139176120
ALKBH8
LOC139176172
ELMOD1
SLN
LOC139176184
SLC35F2
RAB39A
CUL5
LOC139176119
LOC139176188
ACAT1
NPAT
ATM
C15H11orf65
LOC109569844
LOC139187129
DDX10
LOC139176171
C15H11orf87
TRNAK-CUU
ZC3H12C
RDX
LOC109569567
LOC139176175
FDX1
ARHGAP20
LOC139176201
LOC139187130
POU2AF2
POU2AF3
LOC139187281
LOC139187282
POU2AF1
BTG4
HOATZ
LAYN
SIK2
PPP2R1B
ALG9
FDXACB1
CFAP68
CRYAB
HSPB2
C15H11orf52
DIXDC1
DLAT
PIH1D2
NKAPD1
TIMM8B
SDHD
LOC139187284
IL18
BCO2
PTS
PLET1
LOC109569972
LOC109569238
LOC109569265
LOC109570030
NCAM1
TRNAS-GGA
TTC12
ANKK1
DRD2
TMPRSS5
ZW10
CLDN25
USP28
HTR3B
LOC139176204
HTR3A
TRNAG-CCC
LOC139187285
ZBTB16
LOC109569241
LOC109569242
LOC139187286
NNMT
TRNAG-CCC
LOC109568796
C15H11orf71
RBM7
REXO2
LOC109570014
LOC109570021
CADM1
LOC139187287
LOC139176212
BUD13
LOC139187288
ZPR1
APOA5
APOA4
LOC139187289
LOC109569691
LOC109569692
LOC109569690
LOC139187290
SIK3
TRNAC-ACA
PAFAH1B2
SIDT2
TAGLN
PCSK7
RNF214
LOC139176167
BACE1
CEP164
DSCAML1
FXYD2
FXYD6
TMPRSS13
IL10RA
SMIM35
LOC139176169
TMPRSS4
SCN4B
SCN2B
JAML
MPZL3
MPZL2
CD3E
CD3D
CD3G
UBE4A
LOC139176183
ATP5MG
LOC139187291
KMT2A
TRNAE-UUC
LOC139176208
TTC36
TMEM25
IFT46
ARCN1
PHLDB1
TREH
DDX6
LOC139187131
CXCR5
BCL9L
LOC139187292
UPK2
FOXR1
CENATAC
RPS25
TRAPPC4
SLC37A4
HYOU1
VPS11
HMBS
H2AX
DPAGT1
C2CD2L
HINFP
ABCG4
NLRX1
NHERF4
DRC12
CBL
TRNAG-CCC
MCAM
RNF26
C1QTNF5
MFRP
USP2
LOC109569439
THY1
LOC139187293
NECTIN1
TRIM29
LOC109570017
LOC139187132
OAF
POU2F3
TLCD5
ARHGEF12
GRIK4
LOC139187295
TRNAR-CCU
TBCEL
TECTA
LOC109569274
SC5D
LOC139187296
SORL1
TRNAC-ACA
LOC109569655
UBASH3B
LOC139187298
LOC139187297
CRTAM
JHY
BSX
HSPA8
LOC139176179
LOC139176177
CLMP
LOC139187300
GRAMD1B
LOC109569752
SCN3B
ZNF202
LOC109568815
SAAL1
TPH1
LOC139187301
SERGEF
KCNC1
MYOD1
OTOG
USH1C
ABCC8
KCNJ11
NCR3LG1
NUCB2
TRNAW-CCA
PIK3C2A
RPS13
LOC139176178
PLEKHA7
LOC139176194
C15H11orf58
SOX6
LOC139187303
LOC139187304
TRNAW-CCA
LOC139187134
LOC139187135
TRNAC-GCA
LOC139187136
INSC
CALCB
LOC109569361
TRNAY-GUA
LOC109569292
LOC109568818
CYP2R1
PDE3B
PSMA1
COPB1
RRAS2
SPON1
TRNAR-CCU
FAR1
LOC139176216
PTH
BTBD10
BMAL1
RASSF10
TEAD1
PARVA
TRNAG-UCC
MICAL2
LOC139187305
TRNAV-CAC
DKK3
USP47
LOC139176203
TRNAG-UCC
GALNT18
LOC139187306
EIF4G2
LOC139176173
CTR9
TRNAG-CCC
IRAG1
LYVE1
RNF141
AMPD3
LOC139187139
ADM
SBF2
TRNAG-CCC
SWAP70
LOC139187307
WEE1
LOC139176186
ZNF143
LOC139187308
IPO7
LOC139176213
LOC109568826
TMEM41B
LOC139176192
DENND5A
SCUBE2
TRNAG-CCC
NRIP3
LOC139187309
TMEM9B
ASCL3
C15H11orf16
AKIP1
DENND2B
LOC139187310
RPL27A
LOC139176215
LOC139176214
TRIM66
STK33
LMO1
RIC3
TUB
TRNAE-UUC
EIF3F
NLRP10
LOC109569372
LOC109568833
LOC109569461
LOC109569476
LOC109568835
LOC139187311
LOC109569472
LOC139187141
LOC109568838
LOC109568839
LOC139187142
LOC109569441
LOC109569430
LOC109569450
LOC109569459
OR5P2
LOC109569262
LOC109569216
OVCH2
PPFIBP2
LOC139176189
CYB5R2
OLFML1
SYT9
TRNAC-ACA
LOC139187312
RBMXL2
NLRP14
ZNF214
ZNF215
OR2D3
OR2D2
OR10A4
OR10A2
LOC139176193
LOC109568851
LOC109569320
OR6A2
LOC109568852
LOC139176123
LOC139187314
LOC139187216
LOC139187143
LOC139187217
LOC139187145
LOC139187146
LOC139187147
LOC139187148
LOC139187218
LOC139187149
LOC139176196
LOC139187150
LOC139187151
LOC139187152
LOC139187154
LOC139176197
LOC139187220
LOC139187155
LOC139187156
LOC109569583
LOC139187318
MRPL17
DCHS1
TPP1
TAF10
ILK
RRP8
DNHD1
TIMM10B
ARFIP2
TRIM3
HPX
LOC109569795
APBB1
SMPD1
LOC109568857
CAVIN3
CCKBR
CNGA4
FHIP1B
C15H11orf42
OR52W1
OR52B2
LOC109569426
LOC109569420
LOC109568862
LOC109568863
LOC109568864
LOC109569352
LOC109568866
LOC109568868
LOC109569374
LOC109568869
TRNAW-CCA
LOC109569370
OR52E5
LOC109568870
LOC109568871
LOC109568872
LOC109569336
LOC109569381
LOC109568873
LOC109569195
LOC109569347
LOC109569318
LOC109569343
LOC139176187
LOC109568875
LOC109569307
LOC109569356
LOC109569417
LOC109569215
LOC109568883
LOC109568884
LOC109569394
LOC109568885
LOC109568886
LOC109569342
LOC109569312
LOC109568877
LOC109568878
LOC109569551
LOC109569509
LOC109569489
LOC109569955
LOC109569412
LOC139187320
LOC109569825
LOC139187322
LOC109569680
LOC139187321
LOC109569681
TRIM34
LOC139187323
LOC109569684
LOC109569683
OR52B6
LOC109568894
LOC109569282
LOC109568895
LOC109568896
UBQLNL
UBQLN3
LOC109569483
LOC109569322
LOC109569390
LOC109568898
LOC109569400
LOC109569323
LOC109569365
LOC109569348
LOC109568900
LOC109568901
LOC109568902
LOC109569502
LOC109569501
LOC109568904
LOC109569446
LOC109569393
LOC109569204
LOC109570044
LOC109570018
LOC109570031
LOC109569915
LOC109568907
LOC109568908
LOC109569395
LOC109568912
LOC109568913
LOC109568916
LOC109568915
LOC139187159
LOC139187222
LOC139187160
LOC139187161
LOC139187227
LOC109569938
LOC109569000
LOC139187228
LOC139187162
LOC139187229
TRNAG-CCC
LOC139187230
LOC139187231
LOC109569449
LOC109569334
LOC109569481
LOC109569473
LOC139187233
LOC109569495
LOC109569299
LOC109568928
LOC109569479
LOC109569515
LOC109569384
LOC109568924
LOC109568923
LOC109568922
LOC109569355
LOC109568921
LOC109568920
LOC109568932
LOC109568934
LOC109568942
LOC109568943
LOC109568966
LOC109568947
LOC109568948
LOC109568949
LOC109568951
LOC109568953
LOC109568954
LOC109569452
LOC109568956
LOC109568957
LOC109569354
LOC109568958
LOC109568960
LOC109568961
LOC139187164
LOC109568944
LOC139187163
LOC109568968
LOC139187324
LOC109569398
LOC109569453
LOC109568970
LOC109568971
LOC109569475
LOC109568918
LOC109568974
LOC109569333
LOC109569332
LOC109568976
LOC109568978
LOC109569341
LOC109568994
LOC109569516
LOC109569465
LOC109568982
LOC109569199
LOC109568930
LOC109568985
LOC109569359
OR51G2
LOC109568986
LOC139176200
LOC109569494
LOC109568988
LOC139187165
LOC139187238
LOC139187167
LOC109568989
LOC139187168
LOC139187241
LOC109569001
LOC109569002
LOC109569970
LOC109569971
LOC109574750
LOC109569003
LOC109570061
LOC109569239
LOC109569766
TRIM68
LOC109569245
LOC109569389
LOC109569004
LOC109569366
LOC109569005
LOC109569371
LOC109569436
LOC109569007
LOC109569557
TRIM21
TRNAC-ACA
LOC109569404
LOC109569010
LOC139187325
LOC109569485
LOC109569486
LOC109569487
LOC109569015
LOC109569497
LOC139187171
LOC139187172
LOC139187173
LOC109569563
LOC139187176
LOC139187242
LOC139187243
TRNAG-CCC
LOC139187178
RRM1
STIM1
LOC139187327
RHOG
PGAP2
NUP98
CHRNA10
ART1
LOC109569194
LOC109569192
LOC109569019
XNDC1N
RNF121
IL18BP
NUMA1
LOC139187330
LRRC51
LAMTOR1
TOMT
ANAPC15
LOC139187332
LOC109569920
LOC139176020
LOC139187331
TRNAG-CCC
LOC109569935
INPPL1
PHOX2A
LOC109569629
CLPB
LOC139187333
PDE2A
ARAP1
LOC139176155
STARD10
LOC139176154
ATG16L2
LOC139176156
FCHSD2
P2RY2
LOC139187334
P2RY6
ARHGEF17
RELT
FAM168A
LOC139176195
PLEKHB1
RAB6A
LOC139176182
MRPL48
COA4
PAAF1
DNAJB13
UCP2
UCP3
C2CD3
LOC139187337
PPME1
TRNAE-UUC
P4HA3
LOC139187336
LOC139187338
LOC109569977
PGM2L1
LOC139176180
TRNAC-GCA
KCNE3
LIPT2
POLD3
CHRDL2
LOC139187340
RNF169
LOC139176185
LOC139187341
LOC139176210
XRRA1
SPCS2
NEU3
LOC139187342
LOC109569027
LOC109569028
LOC109569244
SLCO2B1
TPBGL
ARRB1
RPS3
LOC139176207
LOC139176206
KLHL35
GDPD5
SERPINH1
LOC109569460
MAP6
LOC139187343
LOC139187346
LOC139187345
LOC139187245
LOC109569305
LOC109569923
LOC109569249
LOC109569294
DGAT2
UVRAG
WNT11
LOC109570049
TRNAP-AGG
TRNAP-UGG
THAP12
GVQW3
TRNAE-CUC
EMSY
LRRC32
LOC109569035
LOC109569267
TSKU
ACER3
LOC139187347
B3GNT6
CAPN5
OMP
MYO7A
LOC109569039
ANO3
MUC15
SLC5A12
FIBIN
LOC109569930
BBOX1
LOC109569243
LOC139187179
CCDC34
LGR4
LIN7C
BDNF
KIF18A
TRNAC-ACA
METTL15
TRNAC-GCA
LOC139187180
KCNA4
LOC109569290
LOC109569281
ARL14EP
MPPED2
TRNAG-UCC
DCDC1
DNAJC24
IMMP1L
ELP4
PAX6
TRNAK-CUU
RCN1
LOC139187349
WT1
LOC109569904
EIF3M
CCDC73
LOC109569236
PRRG4
QSER1
DEPDC7
LOC139187247
TCP11L1
LOC139187352
CSTF3
LOC139176202
HIPK3
KIAA1549L
TRNAC-ACA
LOC109570029
C15H11orf91
CD59
LOC139187353
FBXO3
LMO2
LOC139187354
LOC139187355
LOC139187356
CAPRIN1
NAT10
ABTB2
LOC109569784
CAT
ELF5
EHF
APIP
PDHX
CD44
LOC139187358
LOC139187357
TRNAC-ACA
SLC1A2
PAMR1
LOC139187359
FJX1
TRIM44
LDLRAD3
COMMD9
PRR5L
TRNAC-GCA
TRAF6
RAG1
RAG2
IFTAP
LOC139187361
LOC139176181
LRRC4C
LOC109570006
LOC139187181
API5
TTC17
LOC139187362
LOC139187363
LOC109569666
LOC109569665
HSD17B12
LOC139176198
ALKBH3
C15H11orf96
LOC109570054
ACCSL
ACCS
EXT2
ALX4
CD82
LOC139176168
LOC139187365
TSPAN18
TP53I11
LOC139187366
PRDM11
LOC139187367
SYT13
LOC139187182
LOC139187368
LOC139187370
LOC139187369
CHST1
LOC139187371
LOC139187372
SLC35C1
CRY2
MAPK8IP1
FREY1
PEX16
LARGE2
PHF21A
LOC139187375
CREB3L1
LOC139187376
DGKZ
MDK
CHRM4
AMBRA1
LOC109569561
HARBI1
ATG13
ARHGAP1
ZNF408
F2
CKAP5
LOC139176170
TRNAE-CUC
LOC139187378
LRP4
CSTPP1
LOC139187379
ARFGAP2
PACSIN3
DDB2
ACP2
NR1H3
MADD
MYBPC3
SPI1
LOC139187380
SLC39A13
PSMC3
RAPSN
CELF1
LOC139187383
PTPMT1
KBTBD4
NDUFS3
LOC139187384
FAM180B
C1QTNF4
MTCH2
AGBL2
FNBP4
NUP160
TRNAC-ACA
LOC109570058
PTPRJ
LOC139187386
LOC109569283
LOC109570062
LOC109569060
LOC109569268
OR4X1
LOC109569227
LOC109569951
LOC109569948
LOC109569952
LOC109569950
LOC109569953
LOC109569954
LOC109569061
LOC109569266
LOC109569062
LOC109569237
LOC109569276
TRNAC-GCA
LOC109569064
LOC109569230
LOC139187390
LOC139187389
LOC109569270
LOC139187388
LOC139187391
LOC109569252
LOC109569273
LOC139176191
LOC139187184
LOC139187185
LOC139187186
LOC109569069
LOC109569070
LOC139187248
LOC139187249
LOC139187250
LOC139187187
LOC109569077
LOC139187188
LOC109569367
LOC109569369
LOC139187189
LOC109569383
LOC139187191
LOC109569080
LOC109569081
LOC109578956
LOC109569082
LOC109569421
LOC109569083
LOC109570851
LOC139187193
LOC109569086
LOC109569087
LOC109569427
LOC109570056
LOC139187392
LOC109569593
LOC109567844
LOC109569094
LOC109569095
LOC109569125
LOC139187256
LOC139187393
LOC109569425
LOC109569134
LOC139187196
LOC139187198
LOC109569331
LOC109569346
LOC109569098
LOC109569297
LOC139187259
LOC109569392
LOC109569124
LOC139187260
LOC109569378
LOC109569102
OR5J2
OR8K5
LOC109569105
LOC109569106
LOC109569107
LOC109569463
LOC109569110
LOC109569111
LOC139187201
LOC139187202
LOC139187203
LOC139187204
LOC139187264
LOC139187266
LOC139187205
LOC139187206
LOC139187207
LOC109569575
LOC109569135
LOC109569136
LOC139187267
LOC109569123
LOC109569137
LOC109569387
LOC109569139
LOC109570060
LOC109569140
LOC109569141
LOC109569142
LOC109569455
LOC109569464
LOC109569143
LRRC55
APLNR
TNKS1BP1
LOC139187394
SSRP1
LOC109570043
LOC139187395
LOC139176045
LOC109570037
LOC139187397
LOC109570038
LOC109569349
SLC43A3
LOC139187208
RTN4RL2
LOC139187398
SLC43A1
TIMM10
SMTNL1
UBE2L6
SERPING1
YPEL4
CLP1
ZDHHC5
MED19
TMX2
SELENOH
BTBD18
CTNND1
OR6Q1
LOC109568747
OR9I1
LOC109569149
LOC109569947
LOC109569151
LOC109569152
OR10W1
LOC109569153
LOC109569155
TRNAE-UUC
LOC109569157
LOC109569158
LOC109569160
LOC109569163
LOC109569311
LOC109569165
LOC109569324
LOC109569166
LOC109569391
LOC109569167
LOC139187209
LOC109569172
LOC139187210
LOC109569170
LOC109568758
LOC109569168
LOC109569272
LPXN
ZFP91
CNTF
TRNAF-GAA
LOC109569173
LOC109569864
LOC109569937
LOC109569853
LOC109569929
LOC139176106
GLYATL2
FAM111B
FAM111A
DTX4
LOC109569625
LOC139176109
LOC109569234
LOC109569254
LOC139187211
LOC109569396
LOC109569176
LOC139187212
LOC109569440
OR4D6
LOC109569179
LOC109569181
LOC109569345
LOC109569182
LOC109569232
LOC109569229
LOC109570000
LOC139176110
TRNAV-UAC
TRNAR-UCU
TRNAL-UAA
LOC109570001
TRNAK-UUU
TRNAF-GAA
TRNAK-UUU
TRNAF-GAA
OSBP
PATL1
LOC109569296
OR10V1
LOC109569338
STX3
MRPL16
CBLIF
TCN1
LOC109569264
LOC139187268
MS4A3
MS4A2
LOC109569990
LOC139176111
LOC109569991
LOC109569293
LOC109569985
MS4A13
LOC109569233
LOC139176112
LOC109568748
NCAPD3
LOC109569749
VPS26B
THYN1
ACAD8
LOC109569186
GLB1L3
LOC139176113
LOC139176114
LOC109569945
B3GAT1
LOC139187213
LOC139176116
LOC139176117
LOC139176118
LOC139176510
LOC139176511
LOC109563630
TRNAR-UCU
LOC139176290
TMEM183A
PPFIA4
MYOG
TRNAY-GUA
ADORA1
MYBPH
CHI3L1
CHIT1
LOC109570223
BTG2
FMOD
PRELP
OPTC
ATP2B4
LAX1
ZC3H11A
ZBED6
LOC139176295
SNRPE
SOX13
ETNK2
REN
LOC139176296
KISS1
GOLT1A
PLEKHA6
LOC139176298
LOC139176299
LOC109570246
PPP1R15B
LOC139176297
PIK3C2B
LOC139176559
TRNAK-UUU
TRNAK-UUU
MDM4
LRRN2
LOC139176301
LOC139176300
NFASC
CNTN2
TMEM81
RBBP5
LOC109570487
DSTYK
TMCC2
NUAK2
KLHDC8A
LOC139176542
LEMD1
LOC139176543
BLACAT1
CDK18
MFSD4A
ELK4
SLC45A3
NUCKS1
RAB29
SLC41A1
PM20D1
LOC109570667
SLC26A9
RAB7B
LOC109570744
RHEX
AVPR1B
FAM72A
SRGAP2
IKBKE
RASSF5
EIF2D
LOC139176304
LOC109570729
DYRK3
MAPKAPK2
IL10
IL19
IL20
IL24
FCMR
PIGR
LOC109570693
FCAMR
C16H1orf116
YOD1
PFKFB2
C4BPB
TRNAE-CUC
C4BPA
LOC139176308
LOC139176311
LOC139176312
CD55
LOC139176313
CR2
CR1L
LOC139176527
LOC139176529
LOC139176528
LOC109570108
LOC109570441
LOC139176530
LOC139176526
LOC139176315
KCNT2
LOC139176314
LOC109570276
LOC139176316
LOC139176317
LOC139176318
LOC139176319
LOC139176544
LOC139176320
LOC139176545
TRNAC-ACA
LOC139176546
LOC139176520
LOC139176321
LOC139176322
LOC139176323
LOC139176547
LOC139176548
LOC139176549
LOC139176505
LOC139176550
LOC139176551
LOC109570815
LOC139176324
LOC139176325
LOC139176552
LOC139176553
LOC139176326
LOC139176327
TRNAC-ACA
LOC109570110
LOC139176554
TRNAK-UUU
LOC139176562
LOC109570634
CDC73
B3GALT2
GLRX2
RO60
UCHL5
RGS2
RGS13
RGS1
LOC109570802
RGS21
LOC139176555
RGS18
LOC139176328
LOC139176329
BRINP3
LOC139176593
LOC139176556
LOC139176561
LOC139176594
LOC139176330
KCTD3
TRNAC-ACA
LOC139176522
LOC139176523
LOC139176331
LOC139176524
TRNAC-ACA
LOC139176525
USH2A
ESRRG
TRNAY-AUA
TRNAG-GCC
GPATCH2
SPATA17
RRP15
TGFB2
TRNAS-GGA
LYPLAL1
SLC30A10
EPRS1
LOC139176334
BPNT1
TRNAE-UUC
IARS2
RAB3GAP2
LOC139176560
MARK1
C16H1orf115
MTARC2
LOC139176340
TRNAG-UCC
HLX
LOC139176343
LOC139176275
DUSP10
LOC139176603
TRNAT-UGU
HHIPL2
TAF1A
MIA3
AIDA
BROX
FAM177B
DISP1
TLR5
SUSD4
CCDC185
CAPN8
CAPN2
TP53BP2
FBXO28
NVL
DEGS1
LOC139176349
CNIH4
WDR26
LOC139176348
CNIH3
DNAH14
LBR
LOC139176350
LOC139176351
LOC109570818
ENAH
TRNAG-CCC
SRP9
EPHX1
TMEM63A
LOC109570814
LOC139176557
PYCR2
LOC109570125
SDE2
H3-3A
LOC139176353
ACBD3
MIXL1
LIN9
LOC139176354
PARP1
STUM
ITPKB
PSEN2
COQ8A
CDC42BPA
TRNAG-CCC
AHCTF1
LOC109570130
SCCPDH
LOC139176355
LOC139176356
LOC109570788
CNST
TFB2M
SMYD3
LOC139176358
LOC139176564
LOC139176585
KIF26B
LOC139176360
LOC139176359
EFCAB2
LOC139176583
HNRNPU
COX20
C16H1orf202
DESI2
CATSPERE
TRNAS-GGA
ADSS2
SPMIP3
LOC139176590
LOC139176361
ZBTB18
AKT3
LOC139176532
LOC139176531
SDCCAG8
CEP170
PLD5
BECN2
MAP1LC3C
EXO1
WDR64
TRNAC-ACA
CHML
OPN3
KMO
FH
RGS7
TRNAY-GUA
LOC109570227
LOC109570251
LOC109570695
DPT
TRNAC-ACA
ATP1B1
LOC139176606
NME7
BLZF1
LOC109570230
CCDC181
SLC19A2
TRNAG-CCC
F5
TRNAW-CCA
SELP
SELL
SELE
LOC139176365
METTL18
FIRRM
SCYL3
KIFAP3
LOC139176588
NTMT2
GORAB
LOC139176256
PRRX1
MROH9
TRNAE-UUC
FMO3
FMO2
FMO1
FMO4
LOC139176374
LOC139176375
PRRC2C
MYOCOS
MYOC
VAMP4
LOC139176378
METTL13
DNM3
LOC109570609
C16H1orf105
PIGC
TRNAY-GUA
SUCO
FASLG
TRNAC-ACA
LOC139176380
TNFSF18
LOC109570256
TNFSF4
LOC109555162
LOC109570141
AADACL4
LOC139176383
LOC109570448
DHRS3
LOC139176384
LOC139176382
VPS13D
LOC139176386
TNFRSF1B
TNFRSF8
MIIP
MFN2
PLOD1
LOC139176387
KIAA2013
LOC139176578
TRNAC-ACA
NPPB
NPPA
CLCN6
MTHFR
C16H1orf167
AGTRAP
DRAXIN
MAD2L2
FBXO6
LOC109570549
FBXO2
LOC139176257
LOC109570794
DISP3
LOC109570810
LOC109570759
UBIAD1
MTOR
ANGPTL7
EXOSC10
SRM
MASP2
TARDBP
CASZ1
PEX14
DFFA
LOC139176568
CORT
CENPS
PGD
TRNAR-CCG
KIF1B
UBE4B
LOC139176390
TRNAE-CUC
RBP7
LOC139176392
NMNAT1
TRNAG-CCC
LOC139176393
LZIC
CTNNBIP1
CLSTN1
PIK3CD
LOC139176580
LOC139176394
TRNAE-UUC
LOC139176584
TMEM201
SLC25A33
LOC139176395
LOC139176397
LOC139176396
LOC109570359
LOC139176398
LOC109570789
LOC139176399
LOC109570536
LOC139176572
GPR157
LOC139176400
LOC109570232
LOC109570752
CA6
TRNAG-CCC
ENO1
LOC139176533
LOC139176597
LOC139176534
RERE
TRNAE-CUC
SLC45A1
LOC109570745
LOC109570778
ERRFI1
PARK7
TNFRSF9
UTS2
PER3
VAMP3
CAMTA1
LOC109570779
DNAJC11
THAP3
PHF13
KLHL21
ZBTB48
TAS1R1
NOL9
PLEKHG5
TNFRSF25
ESPN
LOC139176401
HES2
ACOT7
LOC139176402
TRNAE-UUC
GPR153
HES3
ICMT
RNF207
RPL22
CHD5
TRNAA-UGC
KCNAB2
NPHP4
LOC139176258
AJAP1
C16H1orf174
DFFB
CEP104
LOC139176405
LRRC47
SMIM1
CCDC27
TP73
WRAP73
TPRG1L
MEGF6
ARHGEF16
PRDM16
LOC139176406
LOC109570623
ACTRT2
LOC139176407
TTC34
MMEL1
PRXL2B
HES5
PANK4
PLCH2
PEX10
RER1
MORN1
LOC109570813
SKI
FAAP20
PRKCZ
LOC139176600
LOC139176409
LOC109570812
GABRD
CFAP74
TMEM52
CALML6
LOC139176591
GNB1
NADK
LOC109570294
LOC109570288
MMP23B
MIB2
FNDC10
SSU72
TMEM240
LOC109570600
VWA1
TMEM88B
ANKRD65
MRPL20
CCNL2
AURKAIP1
MXRA8
DVL1
TAS1R3
CPTP
INTS11
PUSL1
ACAP3
SCNN1D
LOC139176279
UBE2J2
C1QTNF12
B3GALT6
SDF4
TNFRSF4
TNFRSF18
TTLL10
C16H1orf159
RNF223
LOC109570168
AGRN
LOC109570418
ISG15
HES4
PERM1
PLEKHN1
KLHL17
NOC2L
SAMD11
TRNAY-AUA
ZBTB17
SPEN
FBLIM1
TMEM82
SLC25A34
PLEKHM2
DDI2
LOC139176595
AGMAT
DNAJC16
TRNAE-UUC
CASP9
LOC109570435
CTRC
EFHD2
FHAD1
LOC139176416
TMEM51
KAZN
LOC109570552
PRDM2
PDPN
LRRC38
LOC109570173
LOC109570174
LOC109570175
LOC109570176
LOC109570177
LOC109570178
LOC109570179
LOC139176280
LOC139176281
LOC139176417
LOC139176282
LOC139176259
LOC139176260
LOC139176283
LOC139176261
CFAP107
AADACL3
PRDX6
SLC9C2
ANKRD45
TEX50
KLHL20
CENPL
DARS2
LOC139176604
LOC139176608
LOC139176611
LOC139176605
LOC139176569
LOC139176610
LOC139176567
LOC139176602
LOC139176570
LOC139176609
ZBTB37
SERPINC1
RC3H1
LOC139176599
RABGAP1L
GPR52
TRNAG-GCC
LOC109570355
CACYBP
MRPS14
TNN
KIAA0040
TNR
LOC139176420
TRNAY-GUA
LOC139176563
COP1
LOC139176566
PAPPA2
LOC139176421
LOC139176422
ASTN1
BRINP2
LOC109570784
TRNAG-CCC
LOC139176262
LOC139176263
SEC16B
LOC139176423
RASAL2
CLEC20A
TEX35
LOC139176424
RALGPS2
ANGPTL1
FAM20B
TOR3A
ABL2
TRNAS-GGA
SOAT1
LOC139176426
AXDND1
NPHS2
TDRD5
LOC109570775
TOR1AIP2
LOC109570429
TOR1AIP1
LOC139176582
CEP350
QSOX1
LHX4
ACBD6
LOC109570269
XPR1
TRNAC-ACA
LOC139176428
KIAA1614
STX6
LOC109570770
IER5
TRNAW-CCA
CACNA1E
LOC109570740
ZNF648
LOC139176429
LOC139176430
LOC139176431
LOC109570664
GLUL
TEDDM1
RGSL1
RNASEL
RGS16
RGS8
LOC139176432
NPL
DHX9
SHCBP1L
LAMC1
LOC139176433
TRNAS-GGA
LAMC2
NMNAT2
TRNAG-CCC
SMG7
NCF2
ARPC5
RGL1
APOBEC4
TRNAC-GCA
TRNAE-CUC
LOC139176592
COLGALT2
LOC109570505
TSEN15
C16H1orf21
EDEM3
NIBAN1
RNF2
TRMT1L
SWT1
TRNAC-ACA
IVNS1ABP
LOC109570807
TRNAG-CCC
HMCN1
PRG4
TPR
LOC109570339
ODR4
PDC
TRNAW-CCA
PTGS2
PLA2G4A
KCNK2
TRNAV-CAC
LOC139176265
TRNAY-GUA
LOC139176587
CENPF
LOC139176266
PTPN14
SMYD2
TRNAC-GCA
PROX1
LOC139176437
LOC139176438
LOC139176267
LOC109570746
RPS6KC1
TRNAG-CCC
ANGEL2
VASH2
TRNAG-UCC
LOC139176439
FLVCR1
LOC139176442
LOC139176441
SPATA45
TATDN3
TRNAE-UUC
NSL1
BATF3
GARIN4
ATF3
LOC109570411
LOC109570819
LOC139176443
LOC139176444
NENF
PACC1
PPP2R5A
LOC109570222
DTL
INTS7
LPGAT1
TRNAC-GCA
LOC139176445
NEK2
LOC139176287
LOC139176268
SLC30A1
RD3
TRNAF-GAA
TRAF5
TRNAG-CCC
RCOR3
LOC139176447
LOC139176448
KCNH1
TRNAR-GCG
HHAT
LOC139176589
TRNAW-CCA
LOC139176579
SERTAD4
LOC109570225
SYT14
UTP25
IRF6
LOC139176449
C16H1orf74
TRAF3IP3
HSD11B1
G0S2
LOC109570806
LAMB3
CAMK1G
LOC139176450
LOC139176451
LOC139176269
TRNAW-CCA
LOC139176270
LOC139176565
PLXNA2
LOC139176452
CD34
LOC109570471
CD46
LOC109570212
LOC109570213
LOC109570214
LOC109570541
LOC109570540
F13B
CFHR5
ASPM
ZBTB41
CRB1
LOC139176453
LOC139176454
DENND1B
C16H1orf53
LHX9
NEK7
ATP6V1G3
LOC139176271
LOC139176456
PTPRC
LOC139176457
LOC139176601
LOC139176458
LOC109570776
LOC139176459
TRNAG-ACC
NR5A2
LOC139176460
LOC139176462
LOC139176461
ZNF281
LOC139176464
KIF14
LOC139176581
DDX59
LOC139176467
CAMSAP2
GPR25
LOC139176470
INAVA
LOC139176272
LOC139176472
LOC139176473
LOC139176273
KIF21B
CACNA1S
LOC139176476
ASCL5
TMEM9
LOC139176478
IGFN1
PKP1
LOC109570219
CYB5R1
ADIPOR1
LOC109570761
KLHL12
RABIF
LOC109570218
KDM5B
LOC139176485
SYT2
PPP1R12B
LOC139176573
UBE2T
LOC139176486
LGR6
LOC139176487
PTPN7
LOC139176492
ARL8A
GPR37L1
ELF3
RNPEP
TIMM17A
LMOD1
SHISA4
IPO9
LOC139176499
NAV1
LOC139176501
CSRP1
PHLDA3
LAD1
TNNT2
LOC109578212
LOC139176672
TMEM192
KLHL2
MSMO1
LOC139176673
CPE
TLL1
LOC139176674
MAP9
NPY2R
RBM46
LRAT
FGG
LOC139176675
FGA
FGB
PLRG1
DCHS2
LOC109571013
SFRP2
RNF175
TLR2
TMEM131L
MND1
TRIM2
LOC139176817
TRNAW-CCA
FHDC1
LOC139176677
ARFIP1
TIGD4
TMEM154
TRNAE-UUC
TRNAY-GUA
FBXW7
LOC139176888
LOC139176897
TRNAW-CCA
LOC139176891
GATB
FHIP1A
LOC139176679
LOC139176911
LOC139176902
TRNAG-UCC
LOC139176867
LOC139176901
SH3D19
PRSS48
LOC139176681
RPS3A
LOC139176908
LOC139176907
LOC139176682
LOC109571123
LRBA
MAB21L2
LOC139176818
LOC139176819
DCLK2
TRNAE-UUC
IQCM
LOC139176836
NR3C2
LOC139176684
ARHGAP10
TRNAC-ACA
TRNAG-CCC
LOC109571038
LOC139176685
PRMT9
TMEM184C
EDNRA
LOC139176898
LOC139176837
TTC29
LOC139176865
POU4F2
SLC10A7
LOC139176686
REELD1
LSM6
LOC139176899
ZNF827
C17H4orf51
MMAA
TRNAW-CCA
LOC139176687
SMAD1
OTUD4
ABCE1
ANAPC10
LOC139176894
TRNAG-UCC
HHIP
LOC139176839
TRNAG-UCC
LOC139176840
LOC139176688
GYPA
LOC139176689
LOC109571540
LOC109571539
SMARCA5
GAB1
LOC139176691
TRNAK-UUU
USP38
INPP4B
IL15
ZNF330
TRNAE-UUC
RNF150
LOC109576742
TBC1D9
UCP1
ELMOD2
LOC139176832
MGAT4D
CLGN
SCOC
LOC139176693
LOC109571005
LOC139176694
TRNAS-ACU
MAML3
MGST2
SETD7
RAB33B
LOC139176833
NAA15
NDUFC1
MGARP
LOC139176834
ELF2
LOC139176696
NOCT
LOC139176892
SLC7A11
LOC139176868
PCDH18
TRNAF-AAA
TRNAY-GUA
LOC139176860
TRNAC-ACA
LOC139176904
LOC139176843
LOC139176881
PABPC4L
TRNAC-GCA
TRNAC-GCA
PCDH10
LOC139176697
LOC139176844
TRNAK-CUU
LOC139176845
LOC139176698
C17H4orf33
SCLT1
JADE1
LOC139176846
LOC109570990
PGRMC2
LOC109571325
LARP1B
ABHD18
LOC139176859
MFSD8
PLK4
LOC109571425
HSPA4L
SLC25A31
INTU
LOC139176895
FAT4
LOC139176703
LOC139176704
TRNAY-AUA
ANKRD50
LOC139176705
LOC139176706
SPRY1
LOC139176838
AFG2A
LOC139176864
NUDT6
LOC139176880
FGF2
TRNAC-ACA
BBS12
LOC109571138
LOC139176708
IL21
IL2
ADAD1
TRNAW-CCA
LOC139176709
BLTP1
TRPC3
TRNAC-ACA
FSTL5
TRNAW-CCA
LOC139176710
RAPGEF2
LOC109570991
SPMIP2
FNIP2
LOC139176711
PPID
ETFDH
C17H4orf46
RXFP1
TMEM144
LOC139176712
GASK1B
LOC139176713
LOC109571099
GRIA2
TRNAC-GCA
GLRB
LOC109571026
PDGFC
LOC139176714
CTSO
LOC139176889
TDO2
ASIC5
GUCY1B1
GUCY1A1
LOC139176847
ZNF605
LOC109571051
ZNF140
ZNF891
ZNF10
ZNF268
MBD3L1
ANHX
LOC139176716
CHFR
GOLGA3
ANKLE2
PGAM5
PXMP2
POLE
LOC139176883
P2RX2
LRCOL1
FBRSL1
GALNT9
LOC109571566
NOC4L
DDX51
LOC139176718
EP400
LOC139176861
LOC139176717
PUS1
ULK1
MMP17
SFSWAP
LOC139176848
ADGRD1
TRNAW-CCA
RAN
STX2
TRNAL-CAA
RIMBP2
PIWIL1
TRNAG-CCC
FZD10
TRNAG-CCC
LOC109571024
LOC139176905
TMEM132D
LOC109571004
GLT1D1
TRNAE-UUC
SLC15A4
TMEM132C
LOC139176720
LOC109571075
TRNAC-GCA
LOC109571000
TRNAG-CCC
LOC139176849
LOC139176721
TMEM132B
LOC139176722
AACS
BRI3BP
DHX37
TRNAR-UCU
TRNAA-UGC
TRNAD-GUC
LOC139176850
TRNAF-GAA
TRNAD-GUC
TRNAA-UGC
UBC
LOC139176723
SCARB1
TRNAG-UCC
LOC139176851
LOC139176725
NCOR2
RFLNA
LOC139176726
TRNAF-AAA
LOC139176852
LOC139176728
ZNF664
LOC139176727
CCDC92
DNAH10
ATP6V0A2
TCTN2
GTF2H3
EIF2B1
DDX55
TMED2
TRNAG-CCC
RILPL1
SNRNP35
RILPL2
LOC139176903
KMT5A
LOC139176729
SBNO1
CDK2AP1
MTRFR
MPHOSPH9
PITPNM2
ARL6IP4
OGFOD2
ABCB9
VPS37B
HIP1R
LOC139176730
CCDC62
DENR
LOC139176910
HCAR1
LOC109571510
HCAR2
LOC109571497
KNTC1
RSRC2
ZCCHC8
CLIP1
VPS33A
LOC139176732
DIABLO
B3GNT4
LRRC43
MLXIP
BCL7A
CFAP251
PSMD9
LOC139176733
LOC139176734
HPD
SETD1B
RHOF
TMEM120B
MORN3
LOC109571127
TRNAE-UUC
KDM2B
RNF34
ANAPC5
CAMKK2
TRNAR-CCU
P2RX4
IFT81
P2RX7
LOC109571460
TRNAW-CCA
TRNAD-GUC
LOC109571031
ATP2A2
ANAPC7
ARPC3
GPN3
FAM216A
VPS29
RAD9B
PPTC7
TCTN1
HVCN1
PPP1CC
LOC139176884
CCDC63
MYL2
CUX2
LOC139176737
PHETA1
SH2B3
ATXN2
TRNAE-CUC
BRAP
LOC109571077
LOC139176820
TRNAG-CCC
LOC109571076
CIT
TRNAC-ACA
LOC139176739
LOC139176738
PRKAB1
TMEM233
CCDC60
LOC139176740
HSPB8
SRRM4
LOC139176741
TRNAC-ACA
SUDS3
TAOK3
PEBP1
LOC109571329
VSIG10
TRNAK-UUU
WSB2
RFC5
KSR2
LOC139176882
NOS1
FBXO21
TESC
FBXW8
HRK
RNFT2
SPRING1
LOC109570994
MED13L
TRNAV-UAC
LOC139176742
LOC139176744
LOC139176745
LOC139176743
LOC139176886
TRNAG-CCC
LOC139176746
LOC139176747
LOC109571016
TRNAE-CUC
LOC139176748
TBX3
LOC139176853
TRNAG-GCC
TBX5
RBM19
LOC139176854
LOC139176855
LHX5
TRNAG-CCC
SDSL
SDS
PLBD2
LOC139176749
LOC139176750
DTX1
RASAL1
TRNAG-GCC
CFAP73
DDX54
TRNAG-CCC
RITA1
IQCD
TPCN1
SLC8B1
OAS2
LOC109571284
LOC109570926
LOC139176751
RPH3A
PTPN11
LOC139176887
RPL6
HECTD4
LOC139176863
TRAFD1
LOC109571132
NAA25
ERP29
TMEM116
LOC139176896
LOC109570931
LOC109570930
LOC139176822
LOC109565605
LOC139176821
MAPKAPK5
LOC109571184
ALDH2
TRNAG-CCC
BICDL1
LOC139176823
RAB35
GCN1
LOC109571068
RPLP0
PXN
LOC139176876
LOC139176877
SIRT4
PLA2G1B
MSI1
LOC139176856
COX6A1
TRIAP1
GATC
SRSF9
DYNLL1
COQ5
RNF10
POP5
LOC139176754
CABP1
MLEC
UNC119B
ACADS
TRNAG-UCC
SPPL3
LOC139176755
LOC109571387
HNF1A
C17H12orf43
OASL
LOC139176664
TRNAW-CCA
C17H12orf76
ANKRD13A
GIT2
TCHP
LOC139176757
GLTP
TRPV4
LOC139176759
FAM222A
LOC139176760
LOC139176758
MVK
MMAB
UBE3B
KCTD10
MYO1H
FOXN4
TRNAW-CCA
ACACB
UNG
ALKBH2
USP30
SVOP
TRNAG-UCC
DAO
SSH1
TRNAG-CCC
CORO1C
SELPLG
TMEM119
ISCU
SART3
FICD
CMKLR1
WSCD2
LOC139176762
LOC139176763
PIWIL3
TRNAC-ACA
SGSM1
TRNAW-CCA
LHFPL7
KIAA1671
CRYBB3
CRYBB2
GRK3
MYO18B
TRNAS-GGA
SEZ6L
ASPHD2
LOC139176765
HPS4
SRRD
LOC139176764
TFIP11
TPST2
CRYBB1
CRYBA4
LOC139176766
LOC109570995
TRNAG-ACC
LOC139176767
LOC139176858
TRNAW-CCA
LOC109571015
TRNAY-GUA
TRNAW-CCA
LOC109571014
MN1
PITPNB
LOC109571023
TTC28
TRNAC-GCA
CHEK2
HSCB
CCDC117
XBP1
TRNAG-CCC
LOC139176768
ZNRF3
LOC139176771
C17H22orf31
KREMEN1
LOC139176772
EMID1
RHBDD3
EWSR1
GAS2L1
RASL10A
AP1B1
LOC139176866
LOC139176773
NEFH
THOC5
NIPSNAP1
LOC109571165
NF2
CABP7
ZMAT5
UQCR10
ASCC2
LOC139176900
LOC139176775
MTMR3
TRNAC-ACA
HORMAD2
TRNAG-CCC
LIF
OSM
CASTOR1
TBC1D10A
LOC139176776
SF3A1
CCDC157
RNF215
SEC14L2
LOC109571244
MTFP1
SEC14L3
LOC139176780
LOC109571402
LOC139176777
LOC139176778
LOC109571404
LOC109571403
LOC109571413
PES1
TCN2
SLC35E4
DUSP18
C17H5orf52
OSBP2
MORC2
TUG1
TRNAG-UCC
LOC109570958
SMTN
SELENOM
INPP5J
PLA2G3
RNF185
LIMK2
PIK3IP1
PATZ1
DRG1
EIF4ENIF1
SFI1
PISD
PRR14L
DEPDC5
LOC139176783
LOC139176784
YWHAH
TRNAW-CCA
SLC5A1
LOC109571151
LOC109570961
LOC109571159
LOC139176786
LOC139176785
LOC109571158
LOC109571161
LOC139176666
LOC139176787
LOC139176790
TRNAS-GGA
LOC109571160
LOC139176788
LOC139176789
LOC139176828
LOC109571157
LOC139176791
LOC139176792
ZNF70
LOC109571012
C17H22orf15
CHCHD10
MMP11
SMARCB1
DERL3
LOC139176794
SLC2A11
LOC139176793
MIF
LOC109570966
LOC109571547
LOC109571322
LOC109571321
LOC109571323
CABIN1
LOC139176796
SUSD2
GGT5
LOC109571454
LOC139176797
TRNAQ-UUG
SNRPD3
GUCD1
UPB1
LOC139176798
ADORA2A
LOC139176670
SPECC1L
BCR
LOC139176800
RAB36
RSPH14
GNAZ
LOC109570972
LOC109571035
TOP3B
PPM1F
MAPK1
LOC139176890
YPEL1
PPIL2
SDF2L1
CCDC116
YDJC
UBE2L3
LOC109571272
HIC2
LOC139176671
TMEM191C
PI4KA
SERPIND1
SNAP29
CRKL
AIFM3
LZTR1
THAP7
LOC109571179
LRRC74B
P2RX6
SLC7A4
LOC139176804
LOC109570981
LOC109571181
SMPD4
CCDC74B
MED15
KLHL22
SCARF2
ZNF74
LOC139176805
DGCR2
TSSK1B
TSSK2
ESS2
GSC2
SLC25A1
HIRA
MRPL40
C17H22orf39
UFD1
CDC45
CLDN5
SEPTIN5
GP1BB
TBX1
GNB1L
TXNRD2
COMT
ARVCF
TANGO2
LOC139176811
DGCR8
TRMT2A
RANBP1
LOC139176862
LOC139176812
ZDHHC8
CCDC188
RTN4R
PRODH
LOC139176815
LOC139176816
LOC139177266
LOC139177268
LOC139177019
UQCRFS1
LOC139177021
LOC139177020
VSTM2B
LOC109572904
VAC14
TRNAG-GCC
TRNAG-GCC
TRNAG-GCC
MTSS2
IL34
LOC139177431
SF3B3
LOC139177402
LOC139177403
COG4
FCSK
ST3GAL2
TRNAG-UCC
LOC109572233
AARS1
LOC109572235
EXOSC6
TRNAG-GCC
LOC109573074
LOC139177024
PDPR
GLG1
RFWD3
MLKL
FA2H
WDR59
ZNRF1
LOC139177025
LDHD
ZFP1
LOC139177427
LOC109572005
LOC109572232
LOC109571602
BCAR1
CFDP1
LOC109572309
LOC109572310
LOC109572311
TMEM170A
CHST6
TRNAH-GUG
TMEM231
GABARAPL2
ADAT1
KARS1
TERF2IP
DUXB
TRNAY-GUA
LOC139177028
LOC139177029
CNTNAP4
LOC139177031
LOC139177342
LOC139177343
LOC139177344
LOC139177345
MON1B
SYCE1L
ADAMTS18
NUDT7
VAT1L
LOC139177388
CLEC3A
WWOX
LOC139177032
LOC139177033
MAF
LOC109572450
LOC109572111
DYNLRB2
CDYL2
LOC139177034
CMC2
CENPN
ATMIN
C18H16orf46
TRNAG-CCC
LOC139177035
LOC139177436
GCSH
LOC109571607
BCO1
GAN
CMIP
LOC139177036
PLCG2
LOC139177445
SDR42E1
LOC109572994
HSD17B2
LOC139177438
LOC139177037
MPHOSPH6
CDH13
HSBP1
LOC139177039
MLYCD
LOC139177041
OSGIN1
NECAB2
SLC38A8
MBTPS1
HSDL1
DNAAF1
TAF1C
ADAD2
KCNG4
WFDC1
ATP2C2
MEAK7
COTL1
KLHL36
USP10
TRNAH-GUG
CRISPLD2
LOC139177042
TRNAS-GGA
ZDHHC7
KIAA0513
LOC139177043
CIBAR2
GSE1
LOC139177048
LOC139177046
LOC139177047
LOC139177045
LOC139177044
GINS2
C18H16orf74
EMC8
COX4I1
LOC139177049
IRF8
LOC139177274
LOC139177051
LOC139177050
FOXF1
MTHFSD
FOXC2
FOXL1
LOC139177052
LOC139177053
C18H16orf95
FBXO31
MAP1LC3B
ZCCHC14
LOC139177054
JPH3
KLHDC4
SLC7A5
CA5A
LOC139177055
BANP
ZNF469
ZFPM1
LOC109571635
ZC3H18
CYBA
MVD
LOC139177057
SNAI3
CTU2
RNF166
PIEZO1
CDT1
APRT
GALNS
TRAPPC2L
PABPN1L
CBFA2T3
ACSF3
CDH15
SLC22A31
ANKRD11
LOC139177058
LOC139177059
SPG7
RPL13
LOC139177387
CPNE7
DPEP1
CHMP1A
SPATA33
LOC109572809
CDK10
SPATA2L
VPS9D1
ZNF276
FANCA
SPIRE2
TCF25
TUBB3
DEF8
CENPBD1
LOC109572547
DBNDD1
GAS8
LOC109572890
SHCBP1
VPS35
ORC6
MYLK3
C18H16orf87
LOC139177061
LOC139177404
LOC139177063
GPT2
DNAJA2
LOC139177064
LOC139177065
LOC109572527
NETO2
ITFG1
LOC139177275
LOC139177419
PHKB
ABCC12
ABCC11
LONP2
SIAH1
TRNAC-GCA
N4BP1
TRNAC-ACA
LOC139177346
CBLN1
LOC139177347
C18H16orf78
ZNF423
TRNAG-CCC
LOC139177068
CNEP1R1
HEATR3
LOC139177407
TENT4B
LOC139177395
LOC139177394
ADCY7
BRD7
NKD1
SNX20
NOD2
CYLD
LOC139177069
SALL1
LOC139177070
LOC139177349
LOC109573051
LOC109571654
TOX3
TRNAC-ACA
LOC109572261
CHD9NB
CHD9
RBL2
AKTIP
RPGRIP1L
TRNAW-CCA
FTO
LOC139177276
LOC139177405
IRX3
TRNAW-CCA
LOC139177071
LOC109573080
IRX5
TRNAW-CCA
IRX6
LOC109572955
LOC139177441
MMP2
TRNAG-UCC
LPCAT2
TRNAG-GCC
LOC139177413
CAPNS2
TRNAF-GAA
SLC6A2
TRNAG-CCC
LOC109573065
LOC109572788
LOC109572871
LOC109572872
LOC139177073
LOC109572873
LOC139177074
LOC109572167
BBS2
OGFOD1
LOC139177416
NUDT21
AMFR
GNAO1
CES5A
TRNAG-UCC
TRNAS-GGA
LOC109572944
NUP93
SLC12A3
HERPUD1
NLRC5
LOC139177076
CPNE2
PSME3IP1
RSPRY1
ARL2BP
PLLP
TRNAL-CAG
TRNAL-CAG
CCL22
CX3CL1
CCL17
CIAPIN1
COQ9
POLR2C
DOK4
CCDC102A
ADGRG5
LOC139177350
ADGRG1
ADGRG3
DRC7
KATNB1
KIFC3
LOC139177077
LOC109572130
LOC139177078
SPMIP8
ZNF319
USB1
MMP15
CFAP20
LOC139177079
CSNK2A2
CFAP263
PRSS54
GINS3
NDRG4
TRNAG-CCC
SETD6
CNOT1
LOC139177390
LOC139177391
SLC38A7
GOT2
TRNAW-CCA
TRNAA-AGC
CDH8
LOC139177393
TRNAC-ACA
TRNAC-ACA
CDH11
LOC139177080
LOC139177412
TRNAR-ACG
CDH5
BEAN1
TK2
LOC109572603
CKLF
CMTM1
CMTM2
CMTM3
CMTM4
TRNAG-CCC
DYNC1LI2
TERB1
NAE1
CA7
PDP2
CDH16
RRAD
CIAO2B
CES2
LOC109572561
CES3
CES4A
CBFB
PHAF1
B3GNT9
TRADD
FBXL8
HSF4
NOL3
MATCAP1
EXOC3L1
E2F4
ELMO3
LOC109572498
TMEM208
FHOD1
SLC9A5
PLEKHG4
KCTD19
LRRC36
LOC139177083
TPPP3
ZDHHC1
LOC139177084
HSD11B2
ATP6V0D1
LOC109572240
AGRP
LOC139177085
RIPOR1
LOC139177086
CTCF
CARMIL2
ACD
PARD6A
ENKD1
C18H16orf86
GFOD2
RANBP10
TSNAXIP1
CENPT
THAP11
NUTF2
EDC4
NRN1L
TRNAS-AGA
PSKH1
PSMB10
LCAT
SLC12A4
LOC139177087
DPEP3
LOC109573059
DPEP2NB
DDX28
DUS2
NFATC3
LOC139177429
ESRP2
PLA2G15
SLC7A6
SLC7A6OS
PRMT7
LOC139177392
SMPD3
LOC109572094
ZFP90
LOC109572077
CDH3
LOC139177277
TRNAG-UCC
TRNAG-UCC
CDH1
TANGO6
TRNAG-UCC
HAS3
DERPC
CHTF8
UTP4
LOC139177280
LOC109571983
SNTB2
TRNAE-UUC
LOC139177279
VPS4A
COG8
NIP7
TMED6
TERF2
LOC139177088
CYB5B
NFAT5
NQO1
NOB1
WWP2
PSMD7
LOC139177089
LOC139177355
LOC139177354
LOC139177090
LOC139177091
ZFHX3
LOC139177092
LOC139177093
LOC139177421
PMFBP1
DHX38
TXNL4B
LOC109572627
DHODH
LOC139177094
PKD1L3
TRNAG-CCC
IST1
LOC139176974
ZNF821
ATXN1L
LOC139177414
AP1G1
TRNAG-UCC
LOC109572431
LOC139177396
PHLPP2
MARVELD3
LOC139177424
TAT
CHST4
ZNF19
ZNF23
TLE7
TRNAM-CAU
LOC139177095
CALB2
CMTR2
LOC109571992
HYDIN
LOC109571677
POP4
PLEKHF1
C18H19orf12
CCNE1
LOC109572148
URI1
ZNF536
LOC139177356
LOC139177357
TRNAR-ACG
TSHZ3
LOC139177096
LOC139177440
TRNAG-CCC
ZNF507
DPY19L3
PDCD5
ANKRD27
RGS9BP
LOC139177410
LOC139177098
NUDT19
TDRD12
SLC7A9
CEP89
FAAP24
RHPN2
LOC109572823
GPATCH1
WDR88
TRNAT-AGU
LRP3
SLC7A10
CEBPA
TRNAC-GCA
TRNAW-CCA
CEBPG
PEPD
CHST8
TRNAY-GUA
KCTD15
LOC109573084
LOC139177102
LSM14A
GARRE1
GPI
PDCD2L
UBA2
WTIP
LOC139177104
LOC139177103
LOC139177426
LOC109571690
LOC139177425
LOC139177358
LOC139177290
ZNF181
ZNF599
LOC139177281
LOC139177286
LOC139177285
ZNF792
LOC109572398
GRAMD1A
SCN1B
HPN
FXYD3
LGI4
FXYD1
FXYD7
FXYD5
TRNAY-GUA
LOC109572429
FAM187B
LSR
USF2
HAMP
MAG
TRNAV-CAC
CD22
FFAR1
FFAR3
LOC109572374
LOC139177289
KRTDAP
DMKN
SBSN
GAPDHS
TMEM147
ATP4A
LOC109572403
PMIS2
LOC139177288
LOC109572400
HAUS5
RBM42
ETV2
COX6B1
TRNAT-UGU
UPK1A
ZBTB32
KMT2B
IGFLR1
U2AF1L4
PSENEN
LIN37
HSPB6
PROSER3
ARHGAP33
LOC109572333
PRODH2
NPHS1
LOC139177422
KIRREL2
APLP1
NFKBID
HCST
TYROBP
LRFN3
SDHAF1
SYNE4
ALKBH6
LOC139177284
CLIP3
THAP8
WDR62
OVOL3
POLR2I
TBCB
CAPNS1
COX7A1
ZNF146
ZNF565
ZNF567
LOC139177292
ZNF461
ZNF382
ZNF529
ZNF260
LOC109572355
LOC109572418
ZFP14
LOC139177428
ZNF568
LOC139177389
ZNF829
ZNF585A
ZNF793
LOC109572363
TRNAE-UUC
TRNAE-UUC
ZNF875
ZNF527
ZNF569
ZNF570
LOC139177291
LOC109572344
LOC109572331
LOC139176063
LOC109572361
LOC139177283
ZFP30
LOC109572912
LOC109571708
WDR87
LOC139177287
SIPA1L3
LOC139177430
DPF1
PPP1R14A
LOC109572949
SPINT2
C18H19orf33
YIF1B
KCNK6
CATSPERG
LOC139177105
PSMD8
GGN
SPRED3
FAM98C
RASGRP4
RYR1
MAP4K1
EIF3K
LOC139177359
ACTN4
CAPN12
TRNAE-CUC
LGALS7
LOC139177108
LGALS4
ECH1
HNRNPL
RINL
SIRT2
NFKBIB
TRNAG-UCC
CCER2
SARS2
MRPS12
FBXO17
LOC139177109
LOC109571718
LOC109571719
LOC139176975
LOC139176976
LOC139176977
ACP7
TRNAG-UCC
PAK4
NCCRP1
SYCN
LOC139177360
LOC139176979
LOC139176980
LOC139177361
LRFN1
GMFG
SAMD4B
PAF1
MED29
ZFP36
TRNAI-UAU
PLEKHG2
SUPT5H
TIMM50
DLL3
SELENOV
LOC139177112
LOC109573020
LOC109572076
LOC139177362
LEUTX
DYRK1B
FBL
FCGBP
PSMC4
LOC109572647
LOC139177115
ZNF546
LOC139177116
MAP3K10
TTC9B
CCNP
AKT2
LOC139177117
C18H19orf47
PLD3
HIPK4
PRX
SERTAD1
SERTAD3
BLVRB
SPTBN4
SHKBP1
LTBP4
NUMBL
COQ8B
ITPKC
ACTMAP
SNRPA
MIA
RAB4B
EGLN2
LOC109573036
TRNAC-GCA
LOC109572736
LOC139177118
LOC109572039
LOC109573028
LOC139177119
CYP2S1
AXL
HNRNPUL1
CCDC97
TGFB1
B9D2
TMEM91
EXOSC5
BCKDHA
B3GNT8
LOC139177120
DMAC2
ERICH4
LOC139177122
LOC109572852
LOC139177125
LOC139177123
LOC139177124
LOC109572850
LOC109572851
LOC139177126
CEACAM1
LOC139177129
LIPE
LOC139177127
CNFN
MEGF8
TMEM145
PRR19
PAFAH1B3
CIC
ERF
GSK3A
ZNF526
DEDD2
LOC139177132
LOC139177133
POU2F2
ZNF574
GRIK5
ATP1A3
RABAC1
ERFL
ARHGEF1
CD79A
RPS19
DMRTC2
LYPD4
LOC139177134
LOC109572925
LOC109571740
LOC139177406
CXCL17
LOC139177135
CD177
TEX101
LOC109573081
LOC109573082
LYPD3
PHLDB3
ETHE1
ZNF575
XRCC1
PINLYP
LOC139177136
IRGQ
ZNF576
ZNF428
SRRM5
LOC109572971
CADM4
PLAUR
LOC109571745
LOC109571746
IRGC
LOC109571747
SMG9
LOC139177138
KCNN4
LYPD5
ZNF283
ZNF404
LOC139177139
LOC109571749
LOC109572264
LOC109572263
LOC109571750
LOC109572265
LOC109572262
ZNF285
ZNF180
CEACAM20
IGSF23
PVR
CEACAM19
LOC139177140
CEACAM16
LOC139177141
LOC109572741
BCL3
LOC139177142
CBLC
BCAM
NECTIN2
TOMM40
APOE
APOC4
APOC2
CLPTM1
RELB
CLASRP
ZNF296
GEMIN7
LOC139177144
PPP1R37
NKPD1
TRAPPC6A
BLOC1S3
LOC109572870
EXOC3L2
MARK4
LOC139177420
LOC139177147
CKM
KLC3
ERCC2
PPP1R13L
POLR1G
ERCC1
LOC139177149
LOC139177148
FOSB
TRNASTOP-UCA
RTN2
PPM1N
VASP
OPA3
GPR4
EML2
GIPR
SNRPD2
QPCTL
FBXO46
MEIOSIN
SIX5
LOC109572464
DMPK
DMWD
RSPH6A
SYMPK
FOXA3
IRF2BP1
MYPOP
NANOS2
NOVA2
CCDC61
PGLYRP1
TRNAW-CCA
LOC109572218
HIF3A
LOC139177150
PPP5C
PNMA8A
LOC139177151
TRNAY-GUA
PNMA8C
CCDC8
PNMA8B
TRNAA-AGC
LOC139177153
CALM3
PTGIR
GNG8
DACT3
PRKD2
STRN4
FKRP
SLC1A5
AP2S1
ARHGAP35
NPAS1
TMEM160
ZC3H4
LOC139177154
SAE1
BBC3
CCDC9
INAFM1
C5AR1
C5AR2
DHX34
MEIS3
SLC8A2
KPTN
NAPA
ZNF541
TRNAQ-CUG
BICRA
LOC139177155
EHD2
TRNAE-UUC
NOP53
LOC139177397
TRNAM-CAU
SELENOW
LOC139176983
CRX
SULT2A1
LOC109572833
LOC139177158
LOC139177157
LOC139177159
LOC109572079
ELSPBP1
CABP5
LIG1
ZSWIM9
LOC109573061
LOC139177160
LOC109571771
LOC109571772
LOC109572455
ZNF114
ODAD1
EMP3
TMEM143
SYNGR4
KDELR1
GRIN2D
GRWD1
KCNJ14
CYTH2
LMTK3
SULT2B1
FAM83E
SPACA4
RPL18
SPHK2
DBP
CA11
NTN5
LOC109572956
LOC109573030
MAMSTR
RASIP1
IZUMO1
FUT1
FGF21
BCAT2
LOC109572625
HSD17B14
PLEKHA4
PPP1R15A
TULP2
NUCB1
LOC139177164
DHDH
BAX
FTL
GYS1
RUVBL2
LOC109571973
SAXO3
NTF4
KCNA7
SNRNP70
LOC109571979
LIN7B
C18H19orf73
PPFIA3
HRC
TRPM4
LOC139177165
LOC109571780
SLC6A16
CD37
TEAD2
DKKL1
KASH5
LOC139177418
PTH2
GFY
SLC17A7
PIH1D1
ALDH16A1
FLT3LG
RPL13A
LOC139177443
LOC139177442
LOC139177444
LOC139177386
RPS11
LOC139177385
LOC139177166
FCGRT
RCN3
LOC139177167
NOSIP
PRRG2
PRR12
RRAS
SCAF1
IRF3
BCL2L12
LOC109572780
PRMT1
ADM5
CPT1C
TSKS
AP2A1
LOC139177168
FUZ
MED25
PTOV1
PNKP
AKT1S1
TBC1D17
IL4I1
NUP62
ATF5
SIGLEC11
VRK3
TRNAG-CCC
LOC139177301
ZNF473
LOC109571902
IZUMO2
LOC139177304
MYH14
KCNC3
LOC139177302
NAPSA
LOC109571788
LOC109571937
NR1H2
POLD1
SPIB
LOC109571936
MYBPC2
GARIN5A
EMC10
LOC139177295
LOC109571906
LRRC4B
LOC139177303
SYT3
C18H19orf81
SHANK1
LOC139177307
CLEC11A
GPR32
LOC139177300
LOC139177305
ACP4
LOC109571919
LOC139177398
LOC139177401
LOC139177399
LOC139177400
LOC109571925
LOC139177294
LOC109571921
KLK15
KLK4
KLK5
KLK6
KLK7
KLK8
KLK9
KLK10
LOC139177306
KLK11
KLK12
KLK13
TRNAG-UCC
TRNAC-ACA
KLK14
CTU1
CEACAM18
LOC109571796
LOC139177297
LOC109571913
LOC109571905
LOC139176985
LOC139177298
LOC139176986
SIGLECL1
LOC139177169
IGLON5
VSIG10L
ETFB
CLDND2
NKG7
LOC139177170
LIM2
C18H19orf84
SIGLEC10
LOC139177171
LOC109571801
LOC109573089
LOC109573060
LOC139177174
ZNF175
LOC139177182
LOC109571802
SIGLEC5
LOC139177178
LOC139177172
LOC139177179
LOC139177176
LOC139177175
LOC109572176
LOC109571804
LOC139177173
SPACA6
HAS1
LOC109572174
LOC139177181
ZNF613
TRNAW-CCA
LOC109572170
ZNF614
LOC109571807
LOC139177317
LOC139177315
LOC139177318
LOC139177316
LOC139177319
LOC139177322
LOC139176987
LOC139177321
PPP2R1A
LOC109573083
LOC139177312
LOC139177313
LOC139177320
LOC139177310
LOC139177314
LOC109572159
LOC109572183
LOC139177308
LOC139177309
TRNAG-CCC
LOC109572289
LOC109572286
LOC109572284
LOC109572285
LOC109571942
LOC109571940
LOC109571944
LOC109571814
LOC109571813
LOC109571812
LOC109571957
LOC109575219
LOC109571959
LOC139177183
LOC139177184
LOC139177185
LOC139177186
LOC109571958
LOC109571811
LOC139177324
LOC139176989
LOC109571941
LOC139177326
LOC139176075
LOC109571938
LOC109571947
LOC109571817
LOC109571956
LOC109571820
LOC139177188
LOC109573093
LOC109573094
LOC109571821
LOC109572661
LOC109572020
LOC109572018
LOC109572015
LOC109572022
LOC109572011
LOC109572013
LOC109572014
LOC139176990
LOC139176991
LOC109572023
LOC139177190
LOC109571826
LOC139177189
LOC109572006
LOC109572008
LOC139177193
LOC109571828
LOC109572029
LOC109572012
LOC109572010
LOC139177194
LOC109572009
LOC109572033
ZNF331
LOC109573075
DPRX
LOC109571831
LOC139176992
LOC109572793
LOC109572792
NLRP12
LOC109571833
LOC109571835
LOC109571836
LOC109572938
LOC139177195
LOC139177197
LOC109572935
LOC139177364
LOC109571838
LOC139177198
LOC109572917
LOC139177199
LOC109572915
LOC109573090
LOC109572080
LOC109572162
LOC109572110
LOC109571840
LOC109572188
LOC109572186
LOC109572184
LOC139176993
LOC109571839
LOC109571841
LOC109572156
LOC139176995
LOC109571843
LOC109571844
TRNAG-GCC
MYADM
PRKCG
CACNG7
CACNG8
CACNG6
LOC139177200
LOC139177201
LOC109573049
LOC139177202
NLRP9
LOC139177204
EPN1
U2AF2
LOC139177203
CCDC106
ZNF581
ZNF580
LOC139177205
ZNF784
ZNF865
ZNF524
FIZ1
ZNF579
LOC109572182
LOC139177206
SBK3
SBK2
SSC5D
LOC139177423
NAT14
ZNF628
ISOC2
SHISA7
UBE2S
RPL28
TMEM238
TMEM190
IL11
GARIN5B
COX6B2
KMT5C
LOC139177208
TMEM150B
BRSK1
HSPBP1
PPP6R1
TMEM86B
PTPRH
LOC139177209
SYT5
DNAAF3
TNNI3
TNNT1
PPP1R12C
LOC139177210
EPS8L1
LOC139177212
RDH13
LOC139177213
GP6
NLRP2
LOC139176997
LOC139177216
LOC139177215
LOC139177219
TRNAG-CCC
NCR1
FCAR
LOC139177221
LOC139177224
LOC139176999
LOC139177222
LOC139177226
LOC139177228
LOC109573021
LOC109571858
LAIR1
LOC139177229
LOC139177366
TTYH1
LENG8
LENG9
CDC42EP5
LOC109571861
LOC109572059
LOC109572044
LOC109572066
LOC139177236
LOC139177234
LOC109572041
LOC139177233
LOC139177230
LOC109572067
LOC109571863
LOC139177232
LOC139177235
LOC109572065
LOC109572051
RPS9
TSEN34
MBOAT7
TMC4
LENG1
CNOT3
LOC139177238
PRPF31
TFPT
NDUFA3
OSCAR
TARM1
TRNAC-ACA
LOC139177367
LOC139177002
LOC139177368
LOC139177007
LOC109572053
LOC109571865
LOC139177370
LOC109572055
LOC109571866
LOC109572054
LOC109571864
LOC109572201
NLRP13
NLRP8
NLRP5
ZNF787
ZNF444
LOC139177371
LOC139177372
LOC139177374
LOC139177010
LOC139177376
LOC139177377
LOC109572444
LOC139177379
LOC109572442
LOC139177380
LOC109572275
LOC139177333
LOC109572443
LOC139177330
LOC139177335
LOC109572440
LOC139177012
LOC139177334
ZNF667
LOC139177337
ZNF583
ZNF582
LOC109571873
LOC139177331
SMIM17
LOC139177336
LOC139177338
ZFP28
ZNF835
LOC109572441
LOC109571874
LOC109571875
ZIM2
LOC109571996
LOC109571876
LOC139177014
LOC139177015
PEG3
LOC139177241
TRNAE-UUC
LOC109571879
ZIM3
DUXA
LOC109572315
AURKC
LOC139177329
ZNF304
LOC109572120
LOC109572122
LOC109572113
LOC109572118
LOC109572125
ZNF772
LOC109572121
LOC109571884
LOC139177244
ZNF550
LOC109572119
TRNAE-UUC
LOC109572114
LOC139177434
LOC109571887
LOC109572718
VN1R1
LOC109572979
LOC109572568
LOC139177246
LOC109572569
LOC109572192
LOC109572195
LOC109572193
ZSCAN4
LOC109572196
LOC109572197
LOC109572191
LOC109572199
ZNF671
LOC109573040
LOC109572776
LOC109571613
LOC139177341
C18H19orf18
LOC109571614
LOC139177417
LOC139177340
LOC109571619
ZNF329
LOC109571633
ZNF274
LOC139177435
LOC109571632
ZNF8
ZSCAN22
A1BG
RPS5
RNF225
ZNF584
ZNF132
ZNF324
ZNF446
SLC27A5
ZBTB45
TRIM28
CHMP2A
UBE2M
MZF1
LOC109571620
LOC109572837
LOC139177830
LOC109569101
LOC109569116
LOC139177683
LOC139177684
LOC109555536
LOC139177798
LOC109569317
LOC139177495
LOC139177735
LOC139177692
LOC109567570
LOC139177741
LOC139177742
LOC139177700
LOC139177704
LOC109569067
LOC139177800
CA10
TRNAS-GGA
KIF2B
LOC109573149
LOC109573396
TOM1L1
COX11
STXBP4
HLF
MMD
SMIM36
TMEM100
LOC139177828
LOC139177827
LOC109573829
LOC109574399
LOC139177829
PCTP
LOC109573832
LOC139177497
ANKFN1
NOG
TRNAG-UCC
C19H17orf67
LOC139177498
DGKE
TRIM25
COIL
LOC139177746
SCPEP1
AKAP1
TRNAG-UCC
LOC109574510
MSI2
LOC139177499
CCDC182
LOC109573537
MRPS23
CUEDC1
VEZF1
SRSF1
DYNLL2
LOC109573554
LOC109573545
LOC139177747
LOC109573557
LOC109573538
LOC109573156
LOC109573556
LOC109573560
LOC109573158
MKS1
LPO
LOC139177802
MPO
LOC139177807
TSPOAP1
LOC139177500
LOC139177501
SUPT4H1
RNF43
TRNAG-CCC
HSF5
MTMR4
SEPTIN4
LOC139177713
TEX14
LOC139177908
LOC139177905
LOC139177910
LOC139177909
LOC139177906
LOC139177907
LOC139177841
LOC139177852
LOC139177863
LOC139177874
RAD51C
LOC109574190
PPM1E
TRIM37
SKA2
PRR11
SMG8
LOC139177919
GDPD1
YPEL2
TRNAE-UUC
LOC109573132
LOC139177502
DHX40
CLTC
PTRH2
VMP1
TUBD1
RPS6KB1
RNFT1
LOC139177503
MED13
INTS2
BRIP1
TBX4
TBX2
BCAS3
LOC139177719
LOC139177809
PPM1D
LOC139177506
APPBP2
CHCT1
USP32
LOC139177818
LOC139177507
CA4
ZNHIT3
MYO19
LOC139177876
LOC139177850
PIGW
GGNBP2
DHRS11
MRM1
LOC139177749
LOC139177750
LHX1
AATF
ACACA
LOC139177879
C19H17orf78
TADA2A
DUSP14
SYNRG
DDX52
HNF1B
LOC109574382
LOC109573547
HEATR6
LOC109573420
LOC109574336
LOC139177509
LOC109574154
LOC139177508
LOC109574156
LOC109574155
LOC109574157
LOC109573421
LOC109574570
LOC109574585
LOC109574476
LOC109574477
LOC109574403
LOC109574411
LOC109574185
CCL16
CCL5
HEATR9
TAF15
MMP28
C19H17orf50
GAS2L2
RASL10B
AP2B1
PEX12
LOC109574451
LOC139177846
SLFN14
LOC109574363
SLFN11
LOC109574343
SLFN12
LOC139177510
LOC139177883
LOC139177825
UNC45B
NLE1
FNDC8
RAD51D
RFFL
LIG3
LOC109573807
ZNF830
CCT6B
TMEM132E
CCL1
CCL8
LOC109574578
LOC109574464
LOC139177812
LOC109573181
TRNAK-UUU
LOC139177918
SPACA3
TRNAK-CUU
TMEM98
H2BN1
MYO1D
LOC139177795
LOC139177511
CDK5R1
LOC139177715
PSMD11
ZNF207
C19H17orf75
TRNAQ-UUG
RHBDL3
RHOT1
RNF135
ADAP2
TEFM
ATAD5
CRLF3
LOC139177855
SUZ12
UTP6
LOC139177858
COPRS
LOC139177824
LOC139177915
LOC139177835
LOC109574369
TRNAT-CGU
RAB11FIP4
NF1
EVI2A
EVI2B
OMG
LOC109573694
TRNAY-GUA
WSB1
LOC139177512
KSR1
TRNAR-CCU
LOC139177854
LOC109573189
LOC139177513
LOC109574207
NOS2
LYRM9
NLK
TMEM97
IFT20
TNFAIP1
POLDIP2
TMEM199
SEBOX
VTN
SARM1
SLC46A1
LOC139177514
SLC13A2
FOXN1
UNC119
PIGS
ALDOC
SPAG5
LOC139177515
RSKR
BLTP2
SDF2
SUPT6H
PROCA1
RAB34
RPL23A
LOC139177832
LOC139177842
LOC139177833
LOC139177840
TLCD1
NEK8
TRAF4
FAM222B
TRNAG-UCC
ERAL1
FLOT2
DHRS13
PHF12
SEZ6
PIPOX
MYO18A
LOC139177517
LOC139177831
LOC109573429
TRNAG-CCC
TRNAG-CCC
CRYBA1
NUFIP2
LOC139177811
LOC139177752
LOC139177753
TAOK1
ABHD15
TP53I13
GIT1
LOC139177721
ANKRD13B
CORO6
SSH2
LOC139177801
LOC139177860
LOC139177861
TRNAG-UCC
EFCAB5
NSRP1
SLC6A4
LOC139177720
BLMH
TMIGD1
LOC139177518
LOC139177837
CPD
TRNAC-GCA
GOSR1
TRNAC-ACA
TRARG1
BHLHA9
LOC139177821
ABR
TIMM22
NXN
MRM3
GLOD4
GEMIN4
LOC109573490
TLCD3A
VPS53
RFLNB
LIAT1
RPH3AL
TRNAG-UCC
LOC139177519
DOC2B
YWHAE
CRK
TRNAE-UUC
MYO1C
INPP5K
PITPNA
SLC43A2
LOC139177521
SCARF1
RILP
PRPF8
TLCD2
LOC109573839
LOC139177522
WDR81
LOC139177523
SERPINF2
SERPINF1
SMYD4
RPA1
RTN4RL1
DPH1
LOC139177723
OVCA2
HIC1
SMG6
LOC139177819
TRNAK-UUU
LOC139177724
SRR
TSR1
LOC139177868
LOC139177869
SGSM2
MNT
METTL16
LOC139177755
PAFAH1B1
CLUH
CCDC92B
RAP1GAP2
OR1D5
LOC109573535
LOC109573212
LOC109573213
LOC109573214
LOC109573480
LOC139177803
LOC109573570
LOC109573574
LOC109573552
LOC109573562
LOC109573536
LOC109573220
LOC109573221
LOC109573222
LOC109573223
LOC109573224
LOC109573514
LOC109573441
LOC109573495
LOC109573225
LOC109573226
LOC109573531
LOC109573516
SPATA22
ASPA
TRPV3
TRPV1
SHPK
CTNS
TAX1BP3
EMC6
P2RX5
ITGAE
HASPIN
NCBP3
TRNAG-CCC
CAMKK1
P2RX1
ATP2A3
LOC139177525
ZZEF1
CYB5D2
ANKFY1
UBE2G1
LOC109574316
SPNS2
MYBBP1A
GGT6
TEKT1
SMTNL2
FBXO39
XAF1
SLC13A5
C19H17orf100
MED31
TXNDC17
KIAA0753
LOC139177526
PITPNM3
TRNAK-UUU
PIMREG
AIPL1
LOC139177757
TRNAG-CCC
WSCD1
NLRP1
LOC109574538
MIS12
DERL2
DHX33
C1QBP
RPAIN
NUP88
RABEP1
TRNAE-CUC
ZFP3
SCIMP
ZNF594
ZNF232
KIF1C
INCA1
CAMTA2
LOC139177528
SPAG7
ENO3
PFN1
RNF167
SLC25A11
GP1BA
CHRNE
C19H17orf107
MINK1
PLD2
C19H17orf114
PSMB6
GLTPD2
VMO1
TM4SF5
ZMYND15
CXCL16
MED11
PELP1
ARRB2
LOC109574012
LOC109574003
LOC109574010
ALOX12
LOC139177531
RNASEK
BACC1
BCL6B
SLC16A13
SLC16A11
LOC109574584
ASGR2
LOC109573412
LOC139177532
LOC109574424
LOC139177851
DLG4
ACADVL
DVL2
PHF23
GABARAP
CTDNEP1
ELP5
CLDN7
SLC2A4
YBX2
EIF5A
GPS2
NEURL4
LOC109574104
ACAP1
KCTD11
TMEM95
TNK1
PLSCR3
TMEM256
NLGN2
SPEM1
SPEM2
LOC139177777
LOC139177536
TMEM102
FGF11
CHRNB1
ZBTB4
SLC35G6
POLR2A
LOC109573244
LOC109573649
LOC109573243
LOC109573245
TNFSF13
SENP3
EIF4A1
LOC139177864
LOC139177865
LOC139177881
LOC139177843
CD68
MPDU1
SOX15
FXR2
SAT2
SHBG
ATP1B2
TP53
WRAP53
EFNB3
DNAH2
KDM6B
TMEM88
NAA38
CYB5D1
CHD3
RNF227
LOC139177875
KCNAB3
TRAPPC1
CNTROB
GUCY2D
LOC109574463
ALOX15B
ALOX12B
ALOXE3
TRNAK-UUU
TRNAQ-CUG
TRNAL-UAG
TRNAR-UCU
HES7
TRNAG-GCC
LOC139177817
TRNAS-CGA
TRNAT-AGU
PER1
VAMP2
TMEM107
LOC139177826
LOC139177541
TRNAW-CCA
TRNAS-GCU
TRNAT-AGU
TRNAI-AAU
BORCS6
AURKB
TRNAW-CCA
TRNAG-UCC
TRNAD-GUC
TRNAP-CGG
TRNAT-AGU
TRNAS-AGA
TRNAI-AAU
CTC1
PFAS
RANGRF
SLC25A35
LOC139177542
ARHGEF15
ODF4
KRBA2
RPL26
RNF222
NDEL1
MYH10
LOC139177872
LOC139177799
LOC139177544
CCDC42
MFSD6L
PIK3R6
LOC109574416
PIK3R5
NTN1
STX8
LOC139177725
CFAP52
USP43
DHRS7C
GSG1L2
GLP2R
RCVRN
GAS7
LOC139177545
LOC109573252
LOC109573384
LOC109573383
LOC109573381
LOC109573380
TRNAC-GCA
LOC109573382
SCO1
ADPRM
TMEM220
LOC139177546
TMEM238L
PIRT
SHISA6
LOC139177547
LOC109574558
DNAH9
ZNF18
MAP2K4
LOC139177904
LOC109573521
LOC139177759
MYOCD
LOC109574335
ARHGAP44
ELAC2
LOC139177548
HS3ST3A1
LOC139177549
COX10
LOC109574448
PMP22
TEKT3
CDRT4
TVP23C
FBXW10B
TRIM16
LOC109573730
TRNAW-CCA
LRRC75A
LOC139177726
LOC139177867
LOC139177844
LOC139177845
TRPV2
LOC109574349
UBB
CENPV
PIGL
LOC139177727
NCOR1
TTC19
ZSWIM7
ADORA2B
SPECC1
AKAP10
ULK2
ALDH3A1
SLC47A2
ALDH3A2
LOC109573687
LOC139177551
SLC47A1
TRNAW-CCA
RNF112
MFAP4
MAPK7
LOC109574447
B9D1
EPN2
GRAP
FAM83G
PRPSAP2
SHMT1
SMCR8
TOP3A
MIEF2
FLII
LLGL1
ALKBH5
MYO15A
DRG2
GID4
ATPAF2
DRC3
TOM1L2
SREBF1
RAI1
TRNAE-CUC
LOC139177552
LOC139177553
PEMT
LOC109574245
RASD1
MED9
LOC109574577
NT5M
LOC139177554
COPS3
FLCN
PLD6
MPRIP
TNFRSF13B
USP22
LOC139177556
DHRS7B
TMEM11
NATD1
MAP2K3
KCNJ12
UTP18
MBTD1
NME2
LOC139177558
LOC109574136
SPAG9
LOC139177870
TOB1
WFIKKN2
LOC139177856
ANKRD40CL
LUC7L3
ANKRD40
ABCC3
CACNA1G
SPATA20
EPN3
LOC109574357
MYCBPAP
RSAD1
ACSF2
CHAD
LRRC59
EME1
MRPL27
XYLT2
TMEM92
LOC139177916
LOC139177760
COL1A1
SGCA
PPP1R9B
SAMD14
PDK2
ITGA3
DLX3
DLX4
LOC139177816
TAC4
KAT7
LOC109574505
FAM117A
SLC35B1
LOC139177834
SPOP
NXPH3
LOC109574572
NGFR
PHB1
LOC139177562
ZNF652
LOC109574072
PHOSPHO1
ABI3
GNGT2
TRNAQ-UUG
B4GALNT2
LOC139177849
IGF2BP1
GIP
SNF8
UBE2Z
ATP5MC1
LOC139177882
CALCOCO2
TTLL6
HOXB13
PRAC2
LOC139177779
HOXB9
HOXB8
LOC109574368
HOXB7
HOXB3
HOXB6
HOXB5
HOXB4
LOC109573928
LOC109573927
HOXB2
HOXB1
SKAP1
LOC139177796
LOC139177564
TRNAW-CCA
SNX11
CBX1
NFE2L1
COPZ2
CDK5RAP3
PRR15L
PNPO
LOC139177565
SP2
LOC109573885
SP6
SCRN2
LRRC46
MRPL10
OSBPL7
LOC139177567
TBX21
TBKBP1
LOC109573770
KPNB1
LOC139177569
NPEPPS
LOC139177808
LOC109573968
LOC139177570
MRPL45
GPR179
SOCS7
ARHGAP23
TRNAR-ACG
SRCIN1
EPOP
LOC139177572
MLLT6
LOC139177571
CISD3
PCGF2
TRNAN-GUU
PSMB3
PIP4K2B
CWC25
TRNAC-GCA
SPMAP1
RPL23
LOC139177853
TRNAC-GCA
TRNAC-GCA
TRNAC-GCA
LASP1
LOC109573428
FBXO47
PLXDC1
TRNAC-GCA
TRNAC-GCA
ARL5C
CACNB1
RPL19
STAC2
LOC139177781
FBXL20
TRNAW-CCA
TRNAW-CCA
MED1
CDK12
NEUROD2
PPP1R1B
STARD3
TCAP
PNMT
PGAP3
LOC139177577
ERBB2
MIEN1
GRB7
LOC139177576
IKZF3
ZPBP2
GSDMB
LOC139177575
ORMDL3
LOC139177578
LRRC3C
GSDMA
PSMD3
CSF3
MED24
LOC139177880
THRA
NR1D1
MSL1
CASC3
RAPGEFL1
WIPF2
CDC6
RARA
GJD3
TOP2A
LOC109573984
IGFBP4
TNS4
LOC139177579
CCR7
SMARCE1
KRT222
LOC109573666
KRT24
LOC109574493
LOC109573482
KRT27
KRT28
KRT10
LOC139177580
KRT12
KRT20
LOC139177878
KRT23
KRT39
KRT40
LOC109573543
LOC109573564
KRTAP3-1
LOC109573553
LOC109573571
LOC109573544
LOC109573581
KRTAP2-1
LOC109573546
LOC109573561
LOC109573397
LOC109573559
LOC109573289
LOC109573457
LOC109573473
LOC109573472
LOC139177762
LOC109573456
LOC109573455
LOC109574515
LOC109574517
LOC109573292
LOC109573293
LOC109573294
LOC109574520
LOC109574519
LOC109573459
LOC109573299
LOC109574513
LOC139177581
LOC109564419
KRTAP29-1
KRTAP16-1
KRTAP17-1
LOC109573419
LOC109574523
LOC109574525
LOC109573405
LOC109573303
LOC109573304
KRT32
KRT35
KRT36
KRT13
LOC109574408
KRT19
KRT9
LOC109574298
LOC109574299
LOC109574302
LOC109574301
LOC139177810
LOC109573517
LOC139177866
EIF1
GAST
HAP1
LOC139177783
JUP
TRNAG-UCC
P3H4
FKBP10
NT5C3B
KLHL10
KLHL11
ACLY
ODAD4
CNP
DNAJC7
NKIRAS2
LOC139177584
LOC139177585
DHX58
KAT2A
HSPB9
RAB5C
KCNH4
HCRT
GHDC
STAT5B
TRNAG-CCC
LOC109574089
STAT3
CAVIN1
ATP6V0A1
LOC139177848
NAGLU
HSD17B1
COASY
MLX
PSMC3IP
TRNAE-UUC
RETREG3
TUBG1
LOC109573655
LOC109573654
PLEKHH3
CCR10
CNTNAP1
EZH1
RAMP2
VPS25
WNK4
COA3
CNTD1
BECN1
PSME3
TRNAE-UUC
AOC2
AOC3
LOC139177917
LOC109573609
LOC109573610
LOC139177763
G6PC1
LOC139177587
AARSD1
PTGES3L
RUNDC1
RPL27
IFI35
VAT1
RND2
BRCA1
NBR1
TMEM106A
CCDC200
LOC139177898
LOC139177899
LOC139177764
LOC139177894
LOC139177896
LOC139177892
LOC139177901
LOC139177889
LOC139177885
LOC109573395
LOC139177765
LOC139177886
LOC139177890
LOC139177902
LOC139177893
LOC139177897
LOC139177895
LOC139177891
LOC139177887
LOC139177888
ARL4D
LOC139177589
TRNAC-GCA
DHX8
TRNAE-UUC
ETV4
MEOX1
SOST
DUSP3
CFAP97D1
MPP3
CD300LG
MPP2
PPY
TMEM101
LOC139177590
NAGS
LSM12
G6PC3
HDAC5
HROB
ASB16
TMUB2
ATXN7L3
LOC139177591
UBTF
SLC4A1
RUNDC3A
SLC25A39
GRN
FAM171A2
ITGA2B
LOC139177593
GPATCH8
FZD2
MEIOC
CCDC43
DBF4B
ADAM11
GJC1
LOC139177784
HIGD1B
EFTUD2
DNAAF19
FAM187A
GFAP
KIF18B
C1QL1
DCAKD
NMT1
PLCD3
ACBD4
HEXIM1
HEXIM2
LOC139177594
FMNL1
LOC139177786
SPATA32
MAP3K14
LOC139177815
ARHGAP27
LOC139177805
PLEKHM1
LOC109573319
RDM1
LYZL6
RPRML
GOSR2
WNT9B
WNT3
NSF
LOC109574209
LOC139177797
CRHR1
SPPL2C
MAPT
TRNAD-GUC
LOC109573664
KANSL1
CDC27
MYL4
ITGB3
EFCAB13
LOC139177595
EFCAB3
METTL2A
LOC109574551
TLK2
MRC2
MARCHF10
TRNAW-CCA
TRNAW-CCA
TRNAC-GCA
TANC2
TRNAC-ACA
CYB561
LOC109574372
ACE
LOC109574311
LOC109573322
KCNH6
DCAF7
TACO1
MAP3K3
LIMD2
STRADA
CCDC47
DDX42
FTSJ3
PSMC5
SMARCD2
LOC109574552
LOC109574543
CD79B
SCN4A
PRR29
LOC139177601
LOC139176088
TRNAV-UAC
TRNAV-UAC
LOC139177600
TRNAV-UAC
LOC139177602
TRNAV-UAC
LOC139177788
LOC139177599
LOC109573936
LOC109573938
ERN1
TRNAG-UCC
LOC109573430
LOC139177847
LOC139177871
TEX2
LOC139177603
PECAM1
MILR1
POLG2
DDX5
CEP95
SMURF2
KPNA2
TRNAR-CCG
C19H17orf58
BPTF
LOC139177605
NOL11
TRNAS-AGA
PITPNC1
LOC109573796
LOC139177794
PSMD12
LOC139177766
METRNL
B3GNTL1
TBCD
ZNF750
LOC139177823
FN3K
FN3KRP
LOC139177767
RAB40B
WDR45B
FOXK2
LOC109573748
TRNAM-CAU
TRNAQ-UUG
NARF
CYBC1
HEXD
OGFOD3
UTS2R
LOC109573326
LOC139177768
LOC139177789
LOC139177769
LOC139177770
LOC109573446
LOC139177607
LOC109574264
CD7
LOC139177608
CSNK1D
SLC16A3
CCDC57
FASN
DUS1L
GPS1
RFNG
LOC109574377
LOC109574365
RAC3
LOC139177609
LOC109574376
LRRC45
CENPX
ASPSCR1
LOC139177771
NOTUM
LOC139177610
MYADML2
PYCR1
MAFG
SIRT7
PCYT2
NPB
ANAPC11
ALYREF
ARHGDIA
P4HB
PPP1R27
MCRIP1
GCGR
LOC109574487
LOC139177612
SLC25A10
MRPL12
HGS
ARL16
CCDC137
OXLD1
PDE6G
TSPAN10
NPLOC4
FAAP100
LOC139177790
FSCN2
ACTG1
BAHCC1
LOC139177613
SLC38A10
NDUFAF8
TEPSIN
CEP131
PVALEF
AATK
BAIAP2
LOC139177615
LOC139177616
CHMP6
RPTOR
ENDOV
NPTX1
LOC109573339
LOC109573340
SLC26A11
SGSH
CARD14
TRNAG-CCC
EIF4A3
GAA
CCDC40
TBC1D16
LOC109574176
CBX4
LOC139177617
CBX8
CBX2
ENPP7
LOC139177618
RBFOX3
LOC139177862
ENGASE
C1QTNF1
CANT1
LGALS3BP
TIMP2
CEP295NL
USP36
LOC139177620
CYTH1
DNAH17
PGS1
SOCS3
LOC109574286
TMEM235
BIRC5
AFMID
TK1
SYNGR2
LOC109574563
TMC8
LOC109574114
TMC6
TNRC6C
LOC139177877
LOC139177623
TRNAE-CUC
SEPTIN9
LOC139177624
SEC14L1
LOC109574445
LOC139177857
MGAT5B
MFSD11
SRSF2
METTL23
JMJD6
MXRA7
ST6GALNAC1
ST6GALNAC2
LOC139177839
LOC139177838
LOC109574537
CYGB
LOC109574338
RHBDF2
LOC139177625
LOC109573499
LOC139177628
LOC109573505
UBE2O
SPHK1
PRPSAP1
QRICH2
UBALD2
RNF157
FOXJ1
LOC109574588
EXOC7
ZACN
GALR2
SRP68
EVPL
CDK3
TEN1
ACOX1
LOC139177629
FBF1
LOC139177822
MRPL38
LOC139177630
TRIM65
TRIM47
WBP2
UNC13D
UNK
LOC139177632
LOC139177813
LOC109573675
H3-3B
GALK1
ITGB4
TRNAA-AGC
SAP30BP
RECQL5
ERLN
SMIM5
MYO15B
LLGL2
TSEN54
CASKIN2
TMEM94
LOC139177806
GRB2
SLC25A19
LOC139177814
MIF4GD
MRPS7
GGA3
NUP85
LOC139177638
SUMO2
JPT1
NT5C
ARMC7
SLC16A5
LOC139177645
LOC109573354
KCTD2
ATP5PD
TRNAR-CCU
TRNAR-UCG
TRNAR-CCU
TRNAR-CCU
MRPL58
CDR2L
TRNAG-CCC
HID1
OTOP3
OTOP2
USH1G
TRNAG-UCC
FADS6
FDXR
GRIN2C
TMEM104
NAT9
NHERF1
LOC139177914
RAB37
CD300LF
CD300E
LOC109574468
LOC139177647
LOC109574469
LOC109574470
LOC139177648
LOC109573358
LOC109573444
LOC109573359
GPRC5C
GPR142
LOC109574429
LOC139177652
LOC139177792
KIF19
DNAI2
TTYH2
LOC139177654
LOC139177653
RPL38
LOC139177772
LOC109573462
LOC109573469
SDK2
LOC139177655
TRNAW-CCA
LOC139177657
LOC139177656
CDC42EP4
CPSF4L
MTNAP1
VCF1
COG1
SSTR2
SLC39A11
TRNAG-CCC
LOC109574409
LOC109574592
SOX9
LOC139177659
LOC139177660
LOC139177661
TRNAG-UCC
LOC139177773
LOC139177662
TRNAE-UUC
LOC139177774
KCNJ2
KCNJ16
LOC139177663
LOC109574542
LOC109574541
MAP2K6
ABCA5
ABCA10
LOC139177666
ABCA6
LOC109574019
LOC109574420
LOC139177665
FAM20A
PRKAR1A
WIPI1
ARSG
SLC16A6
AMZ2
GNA13
RGS9
LOC139177667
LOC139177775
AXIN2
LOC139177670
CEP112
LOC139177668
APOH
LOC109573479
LOC139177776
PRKCA
CACNG5
CACNG4
LOC139177672
LOC139177673
LOC139177671
CACNG1
HELZ
LOC139177674
LOC109574571
LOC139177970
SPZ1
PANK3
SLIT3
TRNAW-CCA
LOC139177971
LOC139177972
SPDL1
DOCK2
INSYN2B
FOXI1
LOC139178098
C20H5orf58
LCP2
KCNIP1
KCNMB1
LOC139177973
LOC139177974
LOC139177975
GABRP
RANBP17
TRNAC-GCA
LOC139177976
TLX3
TRNAK-UUU
NPM1
FGF18
LOC109575028
LOC139178099
SMIM23
FBXW11
STK10
EFCAB9
UBTD2
SH3PXD2B
NEURL1B
DUSP1
ERGIC1
LOC139177977
RPL26L1
LOC139177978
ATP6V0E1
CREBRF
LOC139177979
BNIP1
LOC139178075
STC2
LOC139177981
TRNAC-ACA
LOC139177980
BOD1
LOC109575072
LOC139178051
LOC109575061
CPEB4
C20H5orf47
NSG2
TRNAE-CUC
MSX2
FAM169A
LOC109574857
GFM2
HEXB
LOC109575074
ENC1
LOC139177982
LOC139178052
LOC139178105
TRNAR-UCG
ARHGEF28
TRNAC-ACA
UTP15
ANKRA2
BTF3
LOC109575003
FOXD1
LOC109575052
LOC139178097
TMEM174
TMEM171
FCHO2
LOC139177985
TNPO1
LOC109574783
TRNAC-ACA
ZNF366
PTCD2
MRPS27
MAP1B
LOC139177987
CARTPT
MCCC2
BDP1
LOC109575073
LOC109575076
LOC109574673
LOC109574990
OCLN
TRNAK-UUU
MARVELD2
RAD17
AK6
TAF9
CCDC125
CDK7
KGD4
CENPH
CCNB1
SLC30A5
LOC139177991
LOC109574758
LOC139177992
PIK3R1
LOC139177993
LOC109574645
LOC109575049
LOC139177994
CD180
MAST4
SREK1
ERBIN
NLN
SGTB
TRAPPC13
SHLD3
TRIM23
PPWD1
CENPK
ADAMTS6
CWC27
SREK1IP1
SHISAL2B
LOC139177996
RGS7BP
RNF180
HTR1A
LOC139177997
IPO11
LRRC70
DIMT1
KIF2A
TRNAR-GCG
ZSWIM6
SMIM15
LOC139178076
NDUFAF2
ERCC8
ELOVL7
DEPDC1B
PDE4D
LOC109574790
LOC139178047
LOC109560619
LOC109574794
LOC109574795
TRNAG-GCC
LOC109574796
RAB3C
GAPT
PLK2
LOC139178095
LOC109574772
TRNAC-ACA
ACTBL2
LOC139178054
GPBP1
LOC109574753
LOC139178055
MIER3
SETD9
LOC139177999
MAP3K1
LOC139178000
TRNAC-GCA
LOC139178094
ANKRD55
LOC109574644
IL6ST
IL31RA
DDX4
SLC38A9
PLPP1
MTREX
DHX29
LOC139177968
CCNO
MCIDAS
LOC139178003
CDC20B
GPX8
GZMA
LOC109574751
GZMK
ESM1
LOC109574931
LOC139178004
LOC139178005
SNX18
LOC139178056
HSPB3
ARL15
NDUFS4
FST
LOC139178006
MOCS2
ITGA2
LOC139178008
ITGA1
PELO
LOC139178007
ISL1
LOC139178057
LOC139178059
LOC139178107
PARP8
EMB
LOC139178009
LOC139178010
HCN1
LOC139178108
MRPS30
FGF10
LOC139178101
LOC109574821
NNT
PAIP1
C20H5orf34
TMEM267
CCL28
HMGCS1
NIM1K
ZNF131
SELENOP
CCDC152
GHR
FBXO4
RIMOC1
OXCT1
TRNAW-CCA
TRNAY-GUA
PLCXD3
C6
MROH2B
C7
CARD6
RPL37
LOC139178115
PRKAA1
TTC33
PTGER4
TRNAE-CUC
LOC139178011
LOC139178012
DAB2
C9
FYB1
RICTOR
OSMR
LOC109575086
LOC109575022
LOC139178013
LOC139178060
LOC139178061
LOC139178062
LIFR
EGFLAM
LOC139178014
LOC139178063
LOC139178113
LOC139178089
LOC139178087
GDNF
LOC139178015
WDR70
TRNAG-UCC
NUP155
CPLANE1
NIPBL
LOC109574704
SLC1A3
RANBP3L
LOC139178016
NADK2
SKP2
LMBRD2
LOC109575032
LOC109575088
CAPSL
IL7R
SPEF2
PRLR
AGXT2
TRNAY-AUA
DNAJC21
BRIX1
RAD1
TTC23L
RAI14
LOC139178018
C1QTNF3
LOC139178092
AMACR
SLC45A2
RXFP3
ADAMTS12
LOC109574904
TARS1
NPR3
LOC109574708
SUB1
TRNAG-CCC
ZFR
MTMR12
LOC139178019
TRNAW-CCA
GOLPH3
PDZD2
LOC109574711
C20H5orf22
DROSHA
CDH6
TRNAC-ACA
TRNAG-GCC
LOC139178064
TRNAY-GUA
LOC139178103
CDH9
TRNAC-ACA
TRNAF-AAA
CDH10
LOC139178114
TRNAG-GCC
CDH12
TRNAC-GCA
CDH18
TRNAC-GCA
LOC109574801
LOC139178091
LOC139178021
LOC139178020
LOC139178067
BASP1
LOC139178045
LOC139178024
LOC139178086
MYO10
RETREG1
ZNF622
TRNAG-ACC
LOC139178025
MARCHF11
FBXL7
TRNAG-CCC
LOC139178106
ANKH
TRNAG-UCC
OTULIN
OTULINL
TRIO
TRNAC-ACA
DNAH5
LOC139178096
LOC139178083
CTNND2
TRNAC-GCA
TRNAC-ACA
LOC139178111
LOC139178090
LOC139178068
LOC109575084
TRNAS-GGA
DAP
ANKRD33B
ROPN1L
LOC139178027
MARCHF6
TRNAC-ACA
CMBL
CCT5
ATPSCKMT
LOC139178028
TAS2R1
LOC109575044
LOC139178116
SEMA5A
LOC139178110
TRNAC-ACA
MTRR
FASTKD3
CFAP90
ADCY2
LOC109575036
TRNAY-AUA
LOC109574814
TRNAG-UCC
TENT4A
LOC139178093
LOC139178085
SRD5A1
NSUN2
LOC139178112
UBE2QL1
TRNAC-ACA
MED10
LOC139178069
ICE1
ADAMTS16
LOC139178070
IRX1
LOC139178030
LOC139178046
IRX2
LOC139178071
LOC139178088
LOC139178072
TRNAW-CCA
LOC109574784
LOC139178073
IRX4
LOC139178032
NDUFS6
MRPL36
LOC139178035
LOC109574920
LPCAT1
SLC6A3
CLPTM1L
TERT
SLC6A18
SLC6A19
SLC12A7
NKD2
LOC109575046
TRIP13
BRD9
LOC109574746
LOC109574997
TPPP
LOC109574965
CEP72
SLC9A3
EXOC3
AHRR
LOC139178074
PDCD6
LOC139178042
SDHA
CCDC127
LOC139178104
LRRC14B
LOC139178150
LOC139178152
LOC139178153
LOC139178154
LOC139178530
LOC139178155
LOC139178533
LOC139178522
LOC139178156
MKRN3
MAGEL2
NDN
SNURF
SNRPN
LOC109575459
LOC139178492
LOC139178496
LOC139178394
LOC139178437
LOC139178395
LOC139178396
LOC139178397
LOC139178432
LOC139178398
LOC139178400
LOC139178401
LOC139178402
LOC139178403
LOC139178404
LOC139178405
LOC139178406
LOC139178407
LOC139178408
LOC139178409
LOC139178433
LOC139178434
LOC139178411
LOC139178412
LOC139178413
LOC139178440
LOC139178435
LOC139178414
LOC139178415
LOC139178416
LOC139178417
LOC139178418
LOC139178419
LOC139178420
LOC139178421
LOC139178422
LOC139178423
LOC139178424
LOC139178425
LOC139178426
LOC139178427
LOC139178428
LOC139178429
LOC139178430
LOC139178431
LOC139178439
LOC139178436
LOC139178438
LOC109575289
LOC139178393
LOC139178390
LOC139178387
LOC139178389
LOC139178391
LOC139178392
LOC139178497
UBE3A
LOC139178377
ATP10A
LOC139178384
TRNAE-UUC
LOC139178378
GABRB3
GABRA5
GABRG3
LOC139178531
LOC109575283
LOC139178160
SELENOS
CHSY1
LRRK1
ALDH1A3
ASB7
LINS1
CERS3
ADAMTS17
LYSMD4
MEF2A
LOC109575306
LRRC28
TTC23
SYNM
LOC139178161
LOC109575322
IGF1R
PGPEP1L
FAM169B
ARRDC4
LOC139178162
LOC109575641
NR2F2
LOC109575766
LOC139178163
LOC139178164
LOC109575295
MCTP2
LOC139178165
LOC139178166
RGMA
CHD2
LOC139178168
LOC109575264
FAM174B
LOC139178345
ST8SIA2
SLCO3A1
LOC139178169
LOC139178170
SV2B
AKAP13
LOC139178340
KLHL25
LOC139178171
AGBL1
LOC139178525
TRNAA-UGC
LOC139178346
TRNAG-CCC
NTRK3
MRPL46
MRPS11
DET1
LOC139178173
AEN
ISG20
LOC109575723
LOC109575140
LOC139178380
LOC139178174
LOC109575761
LOC139178381
LOC109575156
LOC109575157
LOC109575152
LOC139178176
LOC109575784
LOC109575691
LOC109575145
LOC139178309
LOC109575609
LOC139178347
LOC109575151
LOC109575149
LOC109575148
LOC139178310
LOC139178348
LOC139178311
LOC109575278
LOC139178312
LOC139178313
LOC139178314
LOC109575300
LOC139178315
LOC139178316
LOC139178317
LOC139178318
LOC139178319
LOC109575281
ACAN
HAPLN3
MFGE8
ABHD2
RLBP1
FANCI
POLG
TRNAR-UCG
LOC139178178
LOC139178179
RHCG
TICRR
KIF7
PLIN1
PEX11A
WDR93
TRNAE-UUC
MESP1
LOC139178181
MESP2
ANPEP
AP3S2
ARPIN
TRNAG-UCC
ZNF710
TRNAR-CCG
IDH2
LOC109575529
SEMA4B
CIB1
GDPGP1
NGRN
VPS33B
PRC1
TRNAG-CCC
LOC139178515
RCCD1
UNC45A
LOC139178184
HDDC3
MAN2A2
FES
FURIN
LOC139178186
BLM
LOC139178185
CRTC3
TRNAW-CCA
IQGAP1
ZNF774
ZSCAN2
LOC109575546
WDR73
NMB
SEC11A
ZNF592
ALPK3
SLC28A1
LOC139178187
PDE8A
LOC139178512
LOC109575442
LOC139178490
RPS17
CPEB1
AP3B2
LOC109575372
LOC139178489
FSD2
WHAMM
HOMER2
TRNAG-GCC
TRNAG-CCC
RAMAC
C21H15orf40
TRNAW-CCA
TRNAC-ACA
TRNAS-GGA
MEX3B
EFL1
TRNAR-GCG
SAXO2
ADAMTSL3
LOC139178189
SH3GL3
LOC139178190
TRNAW-CCA
LOC139178191
BNC1
HDGFL3
TM6SF1
BTBD1
TRNAC-GCA
MORF4L1
CTSH
RASGRF1
LOC139178192
LOC139178349
ANKRD34C
TMED3
MINAR1
MTHFS
BCL2A1
ZFAND6
FAH
CTXND1
TRNAC-ACA
TRNAG-CCC
ARNT2
TRNAC-ACA
LOC139178350
LOC139178193
ABHD17C
LOC139178194
LOC139178488
CEMIP
MESD
CFAP161
TLNRD1
TRNAG-CCC
IL16
STARD5
TMC3
MCEE
MPHOSPH10
FAN1
MTMR10
LOC139178196
TRPM1
LOC139178197
KLF13
LOC139178198
LOC109575654
LOC139178199
APBA2
ENTREP2
NSMCE3
TJP1
LOC139178201
TRNAG-GCC
LOC139178322
TARS3
TM2D3
PCSK6
LOC139178202
TRNAC-GCA
SNRPA1
LOC109575668
LOC139178351
LOC109575699
LOC139178526
LOC139178352
LOC139178203
OTUD7A
TRNAK-CUU
LOC109575187
ADAMTS7
TBC1D2B
LOC139178204
LOC139178205
SH2D7
CIB2
IDH3A
ACSBG1
DNAJA4
SKIC8
CRABP1
IREB2
HYKK
PSMA4
CHRNA5
CHRNA3
CHRNB4
UBE2Q2
FBXO22
LOC139178485
NRG4
TMEM266
ETFA
ISL2
SCAPER
RCN2
PSTPIP1
TSPAN3
LOC139178208
PEAK1
HMG20A
LOC139178209
LINGO1
LOC139178210
CIMAP1C
CSPG4
SNX33
IMP3
LOC139178211
SNUPN
PTPN9
LOC139178212
SIN3A
MAN2C1
NEIL1
COMMD4
LOC109575273
C21H15orf39
PPCDC
SCAMP5
RPP25
COX5A
LOC139178215
FAM219B
MPI
LOC139178214
SCAMP2
ULK3
CPLX3
LMAN1L
CSK
LOC139178216
LOC109575669
CYP1A2
LOC109575587
EDC3
CLK3
ARID3B
UBL7
SEMA7A
CYP11A1
CCDC33
STRA6
ISLR
ISLR2
LOC139178218
PML
STOML1
LOXL1
LOC109575291
LOC109575276
LOC109575773
LOC109575716
LOC109575305
LOC109575203
LOC109575772
LOC139178219
LOC109575720
LOC109575719
LOC109575279
TRNAC-GCA
STXBP6
LOC139178222
LOC139178354
NOVA1
LOC139178355
LOC139178386
LOC139178356
FOXG1
LOC109575341
PRKD1
LOC109575265
TRNAC-ACA
G2E3
SCFD1
COCH
STRN3
AP4S1
HECTD1
HEATR5A
DTD2
GPR33
NUBPL
ARHGAP5
LOC139178513
LOC139178514
LOC139178223
AKAP6
LOC139178524
NPAS3
EGLN3
LOC139178224
SPTSSA
LOC139178225
LOC109560612
EAPP
LOC139178493
LOC139178498
TRNAY-GUA
LOC139178501
LOC109575750
LOC139178226
LOC139178500
LOC139178227
TRNAY-GUA
LOC139178499
LOC139178228
TRNAY-GUA
LOC139178503
SNX6
TRNAW-CCA
TRNAW-CCA
LOC139178506
CFL2
BAZ1A
LOC139178358
LOC109575475
LOC109575474
LOC139178229
PPP2R3C
PRORP
LOC139178527
PSMA6
LOC139178230
LOC139178231
NFKBIA
LOC139178521
INSM2
RALGAPA1
LOC139178517
BRMS1L
LOC109575770
MBIP
NKX2-1
NKX2-8
LOC139178325
PAX9
SLC25A21
MIPOL1
LOC139178232
LOC109575704
FOXA1
TTC6
SSTR1
CLEC14A
LOC139178233
SEC23A
GEMIN2
TRAPPC6B
PNN
MIA2
FBXO33
LOC109575385
LOC139178359
LRFN5
LOC139178508
LOC139178234
LOC139178360
LOC109575684
LOC139178235
FSCB
C21H14orf28
TRNAC-ACA
KLHL28
TOGARAM1
PRPF39
LOC139178495
FKBP3
FANCM
MIS18BP1
TGM5
TGM7
LCMT2
MAPDA
ZSCAN29
TUBGCP4
TP53BP1
MAP1A
PPIP5K1
LOC109575727
STRC
CATSPER2
PDIA3
LOC139178519
ELL3
SERF2
SERINC4
HYPK
MFAP1
WDR76
FRMD5
LOC139178465
GPR68
LOC139178241
CCDC88C
PPP4R3A
LOC109575228
CATSPERB
TC2N
FBLN5
TRIP11
ATXN3
NDUFB1
CPSF2
SLC24A4
RIN3
LGMN
TRNAS-GGA
GOLGA5
CHGA
ITPK1
LOC139178532
TRNAK-UUU
LYSET
GON7
UBR7
BTBD7
COX8C
UNC79
PRIMA1
LOC109575709
FAM181A
ASB2
CCDC197
OTUB2
DDX24
LOC109575482
LOC109575260
LOC109575648
LOC109575751
LOC139178246
PPP4R4
SERPINA10
SERPINA6
SERPINA1
SERPINA11
LOC109575749
LOC139178248
SERPINA12
SERPINA4
SERPINA5
LOC109575331
LOC109575237
LOC109575333
LOC109575335
LOC109575337
LOC109575332
LOC139178249
TRNAE-UUC
GSC
LOC139178516
TRNAY-AUA
TRNAG-GCC
DICER1
CLMN
LOC139178250
SYNE3
LOC139178251
TRNAC-GCA
LOC109575554
LOC139178484
GLRX5
TCL1B
TUNAR
C21H14orf132
BDKRB2
BDKRB1
ATG2B
GSKIP
AK7
PAPOLA
LOC139178252
VRK1
TRNAG-UCC
LOC139178362
LOC139178520
TRNAF-AAA
BCL11B
LOC109575277
LOC109575775
SETD3
CCNK
CCDC85C
LOC139178254
HHIPL1
CYP46A1
EML1
LOC139178255
TRNAG-CCC
EVL
LOC139178502
DEGS2
YY1
LOC139178256
SLC25A29
SLC25A47
WARS1
WDR25
LOC139178257
BEGAIN
LOC139178259
DLK1
LOC109575307
RTL1
LOC139178494
LOC139178472
LOC139178481
LOC139178473
LOC139178480
LOC139178464
LOC139178462
LOC139178463
LOC139178476
LOC139178449
LOC139178457
LOC139178447
LOC139178446
LOC139178451
LOC139178456
LOC139178460
LOC139178455
LOC139178461
LOC139178450
LOC139178459
LOC139178444
LOC139178467
LOC139178445
LOC139178475
LOC139178482
LOC139178448
LOC139178466
LOC139178469
LOC139178468
LOC139178474
LOC139178452
LOC139178479
LOC139178454
LOC139178470
LOC139178491
LOC139178483
LOC139178260
LOC109575344
LOC109575730
LOC109575330
LOC139178262
DIO3
LOC139178263
PPP2R5C
LOC139178264
DYNC1H1
LOC109575734
HSP90AA1
WDR20
MOK
TRNAI-AAU
ZNF839
CINP
LOC139178511
TECPR2
ANKRD9
RCOR1
TRAF3
AMN
CDC42BPB
LOC139178266
LBHD2
LOC109575744
EXOC3L4
LOC139178267
LOC139178329
LOC109575533
LOC139178268
LOC109575658
LOC139178269
LOC109575785
LOC139178270
TRNAF-GAA
EIF5
LOC139178486
MARK3
CKB
TRMT61A
BAG5
COA8
KLC1
XRCC3
ZFYVE21
PPP1R13B
ATP5MJ
TDRD9
RD3L
LOC139178272
ASPG
KIF26A
LOC139178363
LOC139178364
C21H14orf180
TMEM179
INF2
LOC139178279
LOC139178278
ADSS1
SIVA1
AKT1
ZBTB42
CEP170B
PLD4
AHNAK2
CLBA1
CDCA4
GPR132
LOC139178287
JAG2
NUDT14
BRF1
BTBD6
LOC139178302
PACS2
LOC139178292
TEX22
LOC139178301
MTA1
CRIP2
CRIP1
TEDC1
TMEM121
LOC139178523
LOC139178333
LOC139178307
LOC139178306
LOC139178305
LOC139178335
LOC139178304
LOC139178303
LOC139178308
LOC139178370
LOC139178371
LOC139178336
LOC139178709
MRPS24
URGCP
LOC139178712
LOC109576184
DBNL
PGAM2
LOC139178713
VOPP1
LANCL2
LOC139178690
EGFR
SEC61G
NEK10
LOC139178714
LOC139178749
TRNAC-GCA
SLC4A7
EOMES
LOC139178715
CMC1
AZI2
ZCWPW2
TRNAG-UCC
RBMS3
LOC139178741
LOC109576254
TGFBR2
GADL1
LOC139178744
LOC139178691
LOC139178716
LOC139178717
LOC139178750
STT3B
OSBPL10
LOC139178681
GPD1L
TRNAG-CCC
CMTM8
CMTM7
TRNAG-UCC
CMTM6
DYNC1LI1
CNOT10
TRIM71
LOC109575950
CCR4
LOC139178758
GLB1
LOC139178718
TMPPE
CRTAP
SUSD5
FBXL2
LOC139178761
UBP1
LOC139178738
CLASP2
LOC139178719
PDCD6IP
LOC139178739
LOC139178721
TRNAE-CUC
TRNAG-UCC
TRNAG-CCC
LOC139178722
LOC139178692
TRNAC-ACA
TRNAK-UUU
LOC139178748
TRNAG-UCC
ARPP21
STAC
LOC139178742
LOC109576374
LRRFIP2
MLH1
TRNAY-GUA
EPM2AIP1
TRANK1
DCLK3
GOLGA4
ITGA9
CTDSPL
VILL
PLCD1
DLEC1
TRNAE-UUC
ACAA1
MYD88
LOC139178572
OXSR1
SLC22A13
SLC22A14
XYLB
ACVR2B
EXOG
LOC109576470
SCN5A
LOC139178736
SCN10A
SCN11A
LOC139178574
WDR48
GORASP1
TTC21A
CSRNP1
CCR8
XIRP1
CX3CR1
LOC109576446
LOC109576267
SLC25A38
LOC109576266
RPSA
LOC139178753
LOC139178754
LOC139178575
MOBP
TRNAC-GCA
MYRIP
LOC139178576
EIF1B
ENTPD3
LOC139178577
RPL14
ZNF619
LOC109575837
LOC139176064
LOC139178578
LOC139178737
LOC139178579
CTNNB1
ULK4
TRNAG-CCC
TRAK1
CCK
LYZL4
VIPR1
SEC22C
SS18L2
NKTR
ZBTB47
LOC109576182
KLHL40
HHATL
LOC109576052
CCDC13
HIGD1A
LOC109576445
CYP8B1
TRNAG-CCC
GASK1A
POMGNT2
LOC139178693
SNRK
ANO10
LOC109576093
LOC139178752
ABHD5
LOC109576502
TOPAZ1
TCAIM
LOC139178581
ZNF445
LOC109576142
LOC109576059
ZNF35
LOC109576063
ZNF502
KIAA1143
KIF15
LOC139178582
TATDN2
IRAK2
VHL
BRK1
FANCD2OS
FANCD2
EMC3
PRRT3
CRELD1
IL17RC
IL17RE
JAGN1
CIDEC
RPUSD3
TTLL3
LOC139178584
ARPC4
TADA3
OGG1
CAMK1
BRPF1
CPNE9
MTMR14
LOC139178734
LOC139178585
LHFPL4
TRNAE-UUC
SETD5
THUMPD3
LOC139178586
SRGAP3
LOC139178588
RAD18
OXTR
CAV3
SSUH2
LMCD1
LOC139178589
TRNAG-CCC
TRNAG-CCC
GRM7
LOC139178694
LOC139178728
EDEM1
ARL8B
LOC109576136
BHLHE40
ITPR1
LOC139178731
SUMF1
SEM1
LOC109576394
LRRN1
LOC139178593
LOC139178591
LOC139178592
LOC139178594
CRBN
TRNT1
IL5RA
CNTN4
CNTN6
LOC109575992
CHL1
CNTN3
PDZRN3
LOC139178595
PPP4R2
GXYLT2
SHQ1
LOC139178596
LOC139178597
RYBP
LOC139178684
PROK2
GPR27
EIF4E3
LOC109576084
FOXP1
LOC139178730
LOC139178598
MDFIC2
TRNAW-CCA
MITF
TRNAS-GGA
FRMD4B
LMOD3
ARL6IP5
UBA3
TMF1
EOGT
TAFA4
TAFA1
LOC139178729
LOC139178600
SUCLG2
LOC139178601
KBTBD8
LOC139178755
LOC139178732
LOC139178602
LOC139178603
TRNAC-GCA
LRIG1
SLC25A26
MAGI1
LOC139178685
LOC139178697
LOC109576006
LOC139178686
ADAMTS9
LOC139178687
LOC109576030
PRICKLE2
LOC139178604
LOC139178605
TRNAC-GCA
PSMD6
ATXN7
THOC7
C22H3orf49
SNTN
SYNPR
LOC139178699
LOC139178700
CADPS
FEZF2
CEP15
PTPRG
LOC139178701
TRNAW-CCA
FHIT
LOC139178608
LOC139178609
LOC139178610
CFAP20DC
FAM3D
FAM107A
ACOX2
KCTD6
PDHB
PXK
HTD2
RPP14
ABHD6
LOC139178745
LOC139178612
DNASE1L3
TRNAG-CCC
FLNB
LOC139178613
SLMAP
LOC139178688
DENND6A
ARF4
PDE12
DNAH12
ASB14
APPL1
TRNAE-UUC
HESX1
IL17RD
ARHGEF3
LOC139178614
TASOR
CCDC66
ERC2
LOC109576504
WNT5A
LOC139178615
LOC139178616
LOC109575800
LOC139178702
LOC139178617
CACNA2D3
LRTM1
LOC139178733
LOC109575979
SELENOK
ACTR8
IL17RB
CHDH
LOC139178618
CACNA1D
DCP1A
TKT
LOC139178619
PRKCD
LOC139178620
TRNAG-UCC
RFT1
SFMBT1
LOC139178756
STIMATE
MUSTN1
ITIH4
ITIH3
LOC139178622
ITIH1
LOC139178621
NEK4
LOC139178762
SPCS1
GLT8D1
GNL3
LOC139178760
LOC139178763
LOC139178759
PBRM1
UQCC5
NT5DC2
STAB1
NISCH
LOC139178626
TNNC1
SEMA3G
PHF7
BAP1
DNAH1
GLYCTK
WDR82
PPM1M
TWF2
TLR9
ALAS1
POC1A
TRNAG-CCC
LOC109576384
DUSP7
LOC139178630
LOC139178631
RPL29
ACY1
ABHD14A
ABHD14B
PCBP4
GPR62
PARP3
RRP9
LOC109575974
LOC109576004
IQCF2
IQCF3
IQCF6
GRM2
TEX264
RAD54L2
DCAF1
RBM15B
MANF
LOC139178632
DOCK3
MAPKAPK3
CISH
HEMK1
C22H3orf18
CACNA2D2
TMEM115
CYB561D2
NPRL2
ZMYND10
RASSF1
TUSC2
HYAL2
HYAL1
NAA80
HYAL3
IFRD2
LSMEM2
SEMA3B
GNAI2
TRNAE-UUC
SLC38A3
GNAT1
SEMA3F
RBM5
LOC139178743
RBM6
LOC139178633
MON1A
MST1R
LOC109575880
CAMKV
LOC139178634
TRAIP
UBA7
INKA1
CDHR4
IP6K1
GMPPB
RNF123
AMIGO3
MST1
APEH
BSN
LOC139178635
DAG1
NICN1
AMT
TCTA
RHOA
GPX1
LOC139178746
USP4
C22H3orf62
IHO1
KLHDC8B
CIMIP7
CCDC71
LOC109575885
LOC109575926
LOC109575927
USP19
QARS1
QRICH1
IMPDH2
NDUFAF3
DALRD3
WDR6
P4HTM
ARIH2
TRNAG-UCC
SLC25A20
PRKAR2A
IP6K2
NCKIPSD
CELSR3
SLC26A6
TMEM89
UQCRC1
COL7A1
LOC139178638
LOC109576404
UCN2
PFKFB4
SHISA5
TREX1
ATRIP
LOC109576339
CCDC51
PLXNB1
SPINK8
NME6
LOC109575968
LOC109575954
LOC139178644
LOC109575955
LOC109575975
LOC139178645
LOC139178642
LOC139176073
LOC139178643
LOC139178641
LOC109575986
LOC109575953
LOC109575951
LOC109575889
LOC109575985
LOC109575948
CDC25A
LOC139178647
MAP4
DHX30
LOC139178648
SMARCC1
CSPG5
ELP6
LOC139178735
SCAP
PTPN23
TRNAW-CCA
LOC109576025
KLHL18
KIF9
LOC109576332
SETD2
LOC139178689
LOC109575989
NBEAL2
CCDC12
PTH1R
MYL3
LOC109576503
LOC109575942
LOC139178649
LOC139178678
LOC139178679
PRSS45
PRSS46
PRSS50
TMIE
ALS2CL
FAM240A
CRIPTO
LRRC2
RTP3
LTF
LOC139178651
CCRL2
CCR5
CCR2
TRNAY-GUA
TRNAS-GGA
CCR3
LOC109576397
FYCO1
XCR1
CXCR6
CCR9
LZTFL1
SLC6A20
SACM1L
TRNAR-ACG
LIMD1
LARS2
LOC139178654
TMEM158
CDCP1
LOC109576415
LOC139178655
CLEC3B
EXOSC7
ZDHHC3
TMEM42
LOC139178703
GHRL
SEC13
ATP2B2
LOC139178657
TRNAK-UUU
LOC109576122
SLC6A11
SLC6A1
HRH1
ATG7
LOC139178705
LOC139178660
VGLL4
TAMM41
TRH
TMCC1
LOC139178751
LOC139178661
PLXND1
H1-8
RHO
IFT122
LOC139178662
MBD4
EFCAB12
RPL32
LOC139178757
CAND2
TMEM40
RAF1
MKRN2
MKRN2OS
LOC109576365
TRNAC-ACA
TRNAC-ACA
SYN2
TIMP4
LOC109575905
RBSN
MRPS25
NR2C2
FGD5
C22H3orf20
CCDC174
LOC139178663
LOC139178664
GRIP2
SLC6A6
LOC109575935
LSM3
XPC
LOC139178725
TMEM43
CHCHD4
LOC109575911
TRNAC-ACA
WNT7A
FBLN2
TRNAC-GCA
LOC109576482
HDAC11
NUP210
LOC139178665
LOC139178680
IQSEC1
ACAD9
CFAP92
EFCC1
GP9
RAB43
ISY1
LOC139178667
CNBP
LOC109576132
COPG1
HMCES
H1-10
LOC139178668
RAB7A
TRNAK-UUU
RPN1
GATA2
LOC139178669
DNAJB8
EEFSEC
LOC109576277
RUVBL1
SEC61A1
LOC139178671
KBTBD12
MGLL
LOC139178670
ABTB1
PODXL2
MCM2
TPRA1
PLXNA1
CHCHD6
TXNRD3
C22H3orf22
CHST13
UROC1
ZXDC
SLC41A3
LOC109556623
LOC139178672
ALDH1L1
LOC139178673
KLF15
CFAP100
LOC139178674
LOC139178675
LOC139178676
LOC139179037
LOC139179038
LOC139179039
LOC139178860
LOC139179045
LOC139178861
LOC139179049
LOC139179051
LOC139178864
LOC139179057
LOC139178865
LOC139178870
LOC139179062
LOC139179064
LOC139179066
LOC139176094
LOC139178921
LOC139178872
KHDRBS2
PRIM2
TRNAC-ACA
LOC139179204
RAB23
BAG2
ZNF451
KIAA1586
BEND6
LOC139179170
DST
TRNAG-CCC
COL21A1
LOC139179078
BMP5
HMGCLL1
GFRAL
HCRTR2
TRNAG-CCC
FAM83B
TINAG
LOC139179190
MLIP
LOC109576520
LRRC1
LOC139178925
KLHL31
GCLC
LOC109576545
LOC109576780
LOC139178926
LOC139178927
LOC109577300
LOC139178928
LOC109577140
PSMB8
TAP1
PSMB9
LOC109576805
LOC139178929
LOC109577316
LOC109577307
BRD2
LOC109576596
COL11A2
RXRB
SLC39A7
HSD17B8
RING1
VPS52
RPS18
B3GALT4
WDR46
PFDN6
RGL2
TAPBP
ZBTB22
DAXX
SMIM40
KIFC1
PHF1
CUTA
SYNGAP1
LOC139178933
ZBTB9
BAK1
LOC109576837
LOC139178936
LOC139178935
LOC109576786
ITPR3
UQCC2
TRNAC-GCA
IP6K3
LOC109576949
LOC109576950
LEMD2
MLN
LOC139178937
LOC109576811
LOC139178938
GRM4
HMGA1
SMIM29
NUDT3
LOC139179168
LOC139178939
LOC139178940
RPS10
TRNAG-UCC
PACSIN1
SPDEF
LOC139178941
ILRUN
LOC139179163
LOC139179160
SNRPC
LOC139178797
BLTP3A
TAF11
ANKS1A
TCP11
LOC139178798
LOC139179174
SCUBE3
ZNF76
DEF6
PPARD
LOC139178942
FANCE
RPL10A
TEAD3
TULP1
FKBP5
LOC139178943
ARMC12
CLPSL2
CLPSL1
CLPS
LHFPL5
SRPK1
SLC26A8
LOC139179179
LOC109577013
MAPK14
LOC139178801
LOC139178799
MAPK13
BRPF3
PNPLA1
BNIP5
LOC139178800
LOC139178944
PXT1
KCTD20
STK38
SRSF3
LOC109577308
CDKN1A
LOC139179195
RAB44
LOC109576862
CPNE5
PPIL1
C23H6orf89
PI16
MTCH1
FGD2
PIM1
TMEM217B
TMEM217
TBC1D22B
RNF8
CMTR1
CCDC167
LOC139178874
MDGA1
ZFAND3
TRNAL-CAA
BTBD9
LOC139178802
GLO1
DNAH8
GLP1R
SAYSD1
LOC139178946
KCNK5
KCNK17
KCNK16
KIF6
DAAM2
MOCS1
LOC139179194
LOC109576770
LRFN2
LOC139178947
LOC139179157
TRNAR-UCU
TRNAI-UAU
TRNAW-CCA
LOC139178876
LOC139178877
UNC5CL
TSPO2
APOBEC2
OARD1
NFYA
LOC109577377
TREML1
TREM2
TREML2
TREM1
LOC109576885
LOC109576782
LOC109576920
FOXP4
LOC139178948
MDFI
TFEB
PGC
FRS3
PRICKLE4
TOMM6
USP49
LOC139178950
MED20
BYSL
CCND3
TAF8
LOC109576781
C23H6orf132
CIMIP3
TRNAW-CCA
GUCA1A
GUCA1B
MRPS10
TRERF1
LOC139179186
LOC139178953
TRNAW-CCA
UBR2
PRPH2
TBCC
BICRAL
TRNAC-GCA
RPL7L1
PTCRA
LOC109577304
CNPY3
GNMT
PEX6
PPP2R5D
MEA1
KLHDC3
CUL7
MRPL2
KLC4
LOC139178954
PTK7
TRNAG-UCC
SRF
CUL9
DNPH1
TTBK1
SLC22A7
CRIP3
LOC139179181
ZNF318
ABCC10
LOC139178955
DLK2
TJAP1
LRRC73
YIPF3
POLR1C
XPO5
POLH
TRNAE-UUC
GTPBP2
MAD2L1BP
RSPH9
MRPS18A
VEGFA
TRNAG-GCC
LOC109576836
LOC139179182
MRPL14
TRNAA-UGC
TMEM63B
CAPN11
MYMX
SLC29A1
LOC109577050
HSP90AB1
SLC35B2
NFKBIE
TMEM151B
TCTE1
AARS2
SPATS1
TRNAY-AUA
CDC5L
TRNAW-CCA
TRNAG-UCC
LOC139178879
SUPT3H
LOC139178803
RUNX2
TRNAE-UUC
TRNAG-UCC
CLIC5
LOC139179159
LOC139178957
ENPP4
ENPP5
LOC139178880
RCAN2
CYP39A1
LOC139179213
SLC25A27
TDRD6
PLA2G7
LOC139178959
LOC139178958
ANKRD66
MEP1A
TRNAC-ACA
ADGRF5
ADGRF1
TNFRSF21
CD2AP
LOC109577446
LOC109576863
OPN5
PTCHD4
LOC139178828
MMUT
CENPQ
GLYATL3
C23H6orf141
RHAG
LOC109576804
LOC109577348
PGK2
CRISP1
DEFB114
DEFB113
LOC139178964
DEFB110
LOC139178963
LOC139178965
TRNAG-UCC
TFAP2D
TFAP2B
LOC139178966
PKHD1
LOC109577284
IL17A
IL17F
MCM3
PAQR8
TRNAG-UCC
LOC109577311
EFHC1
TRAM2
TMEM14A
LOC109577202
LOC109577203
LOC109577442
LOC139178968
LOC109577230
LOC109577229
CILK1
LOC139178969
FBXO9
GCM1
ELOVL5
LOC139178970
LOC109577039
LOC139178971
LOC109577038
LOC109577040
LOC139178973
LOC109577041
LOC109577042
BTNL2
LOC109553489
LOC109576832
LOC139178882
LOC109553490
LOC109564132
LOC109555690
LOC139178883
LOC139178884
LOC109555797
LOC139178885
LOC139178975
LOC139178974
LOC139178977
LOC139178978
LOC109577080
LOC139178979
LOC139178997
LOC139178992
LOC139178996
LOC109577087
LOC139178991
LOC139178995
LOC139178990
LOC109576957
LOC139178886
LOC109576952
LOC109576693
LOC109576965
LOC109576694
LOC109576695
LOC109576970
LOC139178887
TSBP1
LOC139178833
LOC109576670
LOC139178980
NOTCH4
LOC109577208
AGER
RNF5
AGPAT1
EGFL8
PPT2
PRRT1
LOC139178983
FKBPL
ATF6B
LOC109576858
TNXB
CYP21A2
LOC109576941
LOC109576943
LOC109576672
LOC109576944
STK19
DXO
LOC109576931
NELFE
CFB
C2
ZBTB12
EHMT2
SLC44A4
NEU1
LOC139179166
LOC139179167
LOC109577026
LOC139178985
LOC109577025
LOC139178984
LSM2
VARS1
VWA7
SAPCD1
MSH5
CLIC1
DDAH2
LOC109577320
LY6G6C
LY6G6F
LOC109577260
ABHD16A
LY6G5C
LY6G5B
CSNK2B
GPANK1
C23H6orf47
APOM
BAG6
PRRC2A
LOC139179171
NCR3
AIF1
LST1
LTB
TNF
LTA
LOC139178989
NFKBIL1
ATP6V1G2
DDX39B
LOC139179161
LOC139179162
MCCD1
LOC109577076
LOC109577075
POU5F1
TCF19
CCHCR1
PSORS1C2
CDSN
C23H6orf15
LOC109577078
TRNAG-CCC
LOC139178999
TRNAG-CCC
LOC139178888
MUC21
SFTA2
LOC139179183
VARS2
GTF2H4
DDR1
LOC139179000
IER3
FLOT1
TUBB
MDC1
NRM
PPP1R18
DHX16
C23H6orf136
PPP1R10
ATAT1
MRPS18B
ABCF1
PRR3
GNL1
RPP21
TRIM39
LOC109577083
LOC139178810
LOC139178807
LOC109577105
LOC109577074
LOC139178806
LOC109577067
LOC139178809
LOC109577088
LOC139178811
LOC139178813
LOC109577110
LOC139178812
LOC139178808
LOC139179001
TRIM15
TRIM10
TRIM40
TRIM31
TRNAS-CGA
RNF39
PPP1R11
LOC139179003
POLR1H
ZFP57
MOG
LOC139179004
GABBR1
LOC109577367
LOC109577369
LOC109577361
LOC139179151
LOC109577363
LOC109577364
LOC109576683
LOC109576684
LOC139178834
LOC139178889
LOC109576685
LOC109576946
LOC139178835
LOC139178836
LOC109576960
LOC139178890
LOC139178837
LOC109576961
LOC139178892
LOC139178893
LOC139178894
LOC139178917
LOC139178895
LOC109576959
LOC109576958
LOC109576688
LOC139178897
LOC139178898
LOC109576882
LOC139178840
LOC139178841
LOC139178899
LOC139178842
LOC139178843
LOC139178844
LOC109576966
LOC109576696
LOC109576951
LOC109576975
LOC109576698
LOC109576700
LOC109576701
LOC109576928
LOC139178918
LOC109576702
LOC139178900
LOC109576703
LOC109576704
LOC139178845
LOC109576706
LOC109576860
LOC109576768
LOC139178848
LOC109576887
LOC109576707
LOC109576711
LOC109576884
LOC139179006
LOC109576859
LOC109576714
LOC109576971
LOC109576835
LOC109576877
LOC109576955
LOC109576807
LOC109576878
LOC109576833
LOC109576715
LOC109576716
LOC139179007
ZNF311
TRNAL-AAG
TRNAE-CUC
TRNAF-GAA
TRNAM-CAU
TRNAK-UUU
TRNAM-CAU
LOC109576650
TRNAL-AAG
TRNAQ-CUG
TRNAL-CAA
TRIM27
TRNAL-CAA
TRNAR-CCG
LOC109576653
TRNAA-AGC
TRNAA-AGC
TRNAA-CGC
TRNAF-GAA
TRNAA-UGC
TRNAK-UUU
TRNAR-CCG
TRNAA-AGC
TRNAA-CGC
TRNAA-UGC
TRNAF-GAA
TRNAT-AGU
LOC139179158
LOC139179175
TRNAL-AAG
TRNAA-AGC
TRNAF-GAA
TRNAA-AGC
TRNAA-AGC
TRNAF-GAA
TRNAA-AGC
TRNAA-CGC
TRNAK-UUU
TRNAA-CGC
TRNAA-AGC
TRNAT-CGU
TRNAA-UGC
TRNAA-UGC
TRNAA-AGC
TRNAS-GCU
TRNAQ-UUG
SCAND3
TRNAK-UUU
TRNAT-UGU
TRNAR-UCG
TRNAI-UAU
GPX5
GPX6
LOC139178821
TRNAA-AGC
TRNAT-CGU
TRNAM-CAU
TRNAL-AAG
TRNAT-UGU
LOC109576720
TRNAF-GAA
ZSCAN12
ZSCAN31
PGBD1
LOC139179169
ZSCAN26
NKAPL
ZKSCAN4
ZSCAN9
TRNAS-GCU
LOC109576615
LOC109576614
ZKSCAN8
ZSCAN16
LOC139178814
ZNF165
LOC109576622
LOC109576532
LOC109576623
LOC109576533
LOC109576619
LOC109576725
LOC109576646
LOC139178822
LOC109576727
LOC109576728
LOC109576621
LOC109576625
LOC109576729
LOC109576620
TRNAG-GCC
TRNAM-CAU
LOC109576645
H2AC17
H3C12
H4C13
LOC139178817
H1-5
H2AC16
LOC109576640
LOC109576639
LOC109576634
LOC139178819
LOC109576647
LOC109576641
H2AC13
LOC109576632
LOC109576638
LOC109576643
TRNAM-CAU
TRNAQ-UUG
TRNAQ-CUG
TRNAM-CAU
TRNAV-AAC
TRNAT-AGU
TRNAA-AGC
TRNAL-UAA
LOC109576651
TRNAI-AAU
TRNAI-AAU
TRNAT-AGU
TRNAV-AAC
TRNAS-CGA
TRNAR-ACG
TRNAK-UUU
TRNAI-AAU
TRNAF-GAA
TRNAI-UAU
TRNAT-CGU
TRNAL-CAA
TRNAL-CAA
TRNAK-UUU
TRNAD-GUC
TRNAK-UUU
TRNAL-CAA
TRNAR-UCU
TRNAS-AGA
TRNAQ-CUG
TRNAS-UGA
TRNAS-AGA
TRNAM-CAU
TRNAS-AGA
TRNAS-AGA
TRNAQ-CUG
TRNAS-UGA
TRNAD-GUC
TRNAS-AGA
TRNAS-AGA
TRNAS-AGA
ZNF184
ZNF391
TRNAK-UUU
TRNAM-CAU
POM121L2
TRNAL-UAA
TRNAI-AAU
TRNAT-AGU
TRNAV-UAC
TRNAR-ACG
TRNAI-AAU
TRNAV-CAC
TRNAI-AAU
TRNAM-CAU
TRNAS-GCU
TRNAS-GCU
TRNAS-GCU
TRNAS-GCU
TRNAM-CAU
TRNAI-AAU
TRNAV-CAC
TRNAI-AAU
TRNAR-ACG
TRNAV-UAC
TRNAT-AGU
TRNAI-AAU
PRSS16
TRNAL-UAA
TRNAR-ACG
TRNAS-CGA
TRNAV-CAC
TRNAI-AAU
TRNAT-AGU
TRNAV-UAC
LOC109576637
H2BC12
LOC139179009
H2AC11
LOC109576521
TRNAS-GCU
TRNAP-CGG
TRNAS-GCU
TRNAI-UAU
LOC139178901
TRNAR-ACG
TRNAM-CAU
TRNAV-AAC
TRNAA-AGC
TRNAM-CAU
TRNAM-CAU
TRNAA-AGC
TRNAM-CAU
TRNAV-AAC
TRNAA-AGC
TRNAM-CAU
TRNAA-AGC
TRNAA-AGC
ZNF322
LOC109576731
LOC109576732
LOC109576845
ABT1
TRNAN-GUU
TRNAY-GUA
TRNAY-GUA
TRNAY-GUA
TRNAK-CUU
TRNAP-AGG
TRNAI-AAU
TRNAA-CGC
TRNAK-UUU
HMGN4
TRNAV-CAC
TRNAR-ACG
TRNAT-AGU
TRNAL-CAG
BTN1A1
BTN2A2
LOC109577394
LOC109577405
LOC139179010
TRNAW-CCA
TRNAM-CAU
TRNAR-ACG
TRNAS-AGA
TRNAR-UCG
TRNAW-CCA
TRNAG-GCC
TRNAM-CAU
TRNAS-UGA
TRNAQ-UUG
TRNAQ-UUG
TRNAS-GCU
TRNAR-UCG
TRNAM-CAU
LOC109577389
LOC139179011
LOC109577387
LOC109577385
LOC109577383
LOC109577386
LOC139179012
LOC109577388
LOC109576914
TRNAI-AAU
LOC109576888
LOC139179013
LOC109576912
LOC109576901
LOC109576911
LOC109576908
LOC109576900
LOC109576893
LOC109576897
LOC109576913
LOC109576909
LOC109576905
H1-4
TRNAL-AAG
H2AC6
LOC109576906
H1-6
H4C3
HFE
H1-2
LOC109576895
LOC109576907
H2AC4
LOC109576896
H4C2
LOC109576917
LOC109576834
H1-1
LOC109577441
TRIM38
SLC17A2
SLC17A3
LOC139178826
SLC17A1
SLC17A4
LOC109577131
LOC109577132
LOC109577130
SCGN
CARMIL1
LOC109576737
LOC109577194
RIPOR2
LOC139179214
ARMH2
GMNN
C23H6orf62
ACOT13
TDP2
LOC139179018
KIAA0319
LOC139179021
ALDH5A1
GPLD1
MRS2
LOC139179197
DCDC2
LOC139179177
NRSN1
LOC139178902
LOC139179196
LOC109577299
LOC139179201
LOC139179205
LOC109576792
LOC139179206
LOC139179207
LOC109576772
LOC139179199
LOC109576773
LOC139179192
LOC139179208
LOC139178903
LOC139179200
LOC139178852
LOC139179150
LOC139178904
LOC139179203
LOC139178905
LOC139179191
LOC139179202
LOC109577452
LOC139179193
LOC109577453
LOC139179210
LOC139179212
LOC109576787
LOC109577296
LOC139179023
HDGFL1
LOC139179024
LOC139178906
LOC139179149
LOC109576969
SOX4
LOC109576523
CDKAL1
LOC139178854
E2F3
MBOAT1
LOC139178908
LOC139179033
ID4
TRNAI-AAU
LOC139178909
LOC139178910
RNF144B
TRNAA-UGC
LOC139179067
DEK
KDM1B
TPMT
NHLRC1
LOC139179189
KIF13A
LOC139179178
NUP153
FAM8A1
CAP2
TRNAE-UUC
RBM24
TRNAE-CUC
STMND1
TRNAC-GCA
TRNAW-CCA
TRNAC-ACA
LOC139178911
LOC139179152
LOC109576881
ATXN1
GMPR
LOC139178855
MYLIP
LOC139179077
DTNBP1
JARID2
LOC139179185
LOC139179080
TRNAC-GCA
LOC109576789
LOC139178912
LOC139179082
LOC109577461
CD83
RNF182
MCUR1
LOC139179180
RANBP9
LOC139179084
NOL7
SIRT5
GFOD1
LOC139179087
TBC1D7
PHACTR1
LOC139179089
EDN1
HIVEP1
ADTRP
TMEM170B
LOC139179091
LOC139179095
LOC109577273
NEDD9
SMIM13
ELOVL2
SYCP2L
TRNAR-GCG
GCM2
MAK
TRNAE-UUC
LOC109577278
LOC139179101
PAK1IP1
LOC109577253
GCNT2
TFAP2A
LOC109576755
SLC35B3
TRNAQ-CUG
LOC139178913
EEF1E1
BLOC1S5
TXNDC5
BMP6
SNRNP48
DSP
LOC139179153
TRNAE-UUC
RIOK1
CAGE1
SSR1
RREB1
LOC139179111
LOC139179112
LOC139179113
LY86
TRNAH-GUG
LOC139178914
F13A1
NRN1
LOC139179116
FARS2
LOC139179118
TRNAY-AUA
LYRM4
PPP1R3G
RPP40
CDYL
TRNAF-GAA
ECI2
LOC109576762
LOC139179120
FAM217A
PRP4K
PXDC1
LOC109577433
LOC109577421
SLC22A23
PSMG4
LOC109577043
TUBB2A
BPHL
RIPK1
NQO2
LOC139179126
LOC109576815
LOC109577406
LOC139179130
LOC139179188
LOC139179129
LOC139179184
LOC139179127
LOC139176100
LOC109577277
LOC139179132
LOC109577340
SERPINB1
WRNIP1
MYLK4
LOC139179134
LOC139179135
LOC139179136
LOC139178915
GMDS
FOXC1
FOXF2
FOXQ1
LOC109577440
LOC139179142
LOC109577450
LOC139179143
EXOC2
IRF4
DUSP22
LOC139179362
LOC139179304
LOC109563618
LOC139179329
LOC139179306
LOC139179307
LOC109577628
PARD6G
ADNP2
RBFA
LOC109577961
LOC139179365
TXNL4A
HSBP1L1
SLC66A2
KCNG2
CTDP1
NFATC1
ATP9B
LOC109577752
LOC139176028
LOC139179540
SALL3
TRNAG-GCC
LOC139179369
GALR1
MBP
LOC139179372
LOC109577770
ZNF236
LOC109577948
LOC139179555
ZNF516
LOC139179376
LOC139179335
LOC109578016
LOC139179336
TRNAF-AAA
TSHZ1
PTGR3
ZNF407
CNDP1
CNDP2
LOC109577950
DIPK1C
C24H18orf63
CYB5A
TIMM21
FBXO15
TRNAA-CGC
LOC139179380
NETO1
LOC139179382
CBLN2
SOCS6
RTTN
CD226
DOK6
LOC139179385
CCDC102B
TMX3
LOC109577966
TRNAS-GGA
DSEL
LOC139179337
CDH19
CDH7
LOC139179523
LOC139179338
LOC139179388
SERPINB8
TRNAK-UUU
SERPINB2
LOC109577650
SYT4
LOC139179558
LOC139179339
PIK3C3
TRNAC-ACA
LOC139179340
LOC139179342
LOC139179343
LOC139179344
LOC109577783
LOC139179391
CELF4
KIAA1328
TPGS2
FHOD3
LOC139179538
MOCOS
LOC109577805
ELP2
SLC39A6
TRNAE-UUC
RPRD1A
C24H18orf21
GALNT1
LOC139179345
LOC139179400
INO80C
TRNAC-ACA
LOC139179402
LOC139179403
ZNF24
LOC109577755
LOC109577756
LOC139176022
MAPRE2
TRNAG-CCC
DTNA
LOC139179407
TRNAY-GUA
LOC139179544
TRNAC-GCA
LOC109577717
NOL4
ASXL3
CCDC178
KLHL14
GAREM1
MEP1B
RNF138
RNF125
TRAPPC8
B4GALT6
TTR
DSG2
DSG3
TRNAG-GCC
DSG4
DSG1
DSC1
DSC2
DSC3
TRNAC-ACA
LOC139179347
LOC139179522
LOC109578025
CDH2
CHST9
LOC139179413
AQP4
LOC139179414
LOC109578020
KCTD1
LOC139179531
TAF4B
PSMA8
SS18
TRNAC-GCA
ZNF521
HRH4
IMPACT
OSBPL1A
LOC139179421
TRNAC-GCA
TRNAC-GCA
LOC139179541
CABYR
TTC39C
LAMA3
LOC139179528
ANKRD29
NPC1
RMC1
LOC139179424
RIOK3
TRNAC-ACA
TMEM241
TRNAG-UCC
CABLES1
LOC139179426
RBBP8
LOC139179427
LOC139179529
LOC109577729
GATA6
LOC109577987
MIB1
LOC109577766
ABHD3
LOC139179432
SNRPD1
ESCO1
GREB1L
LOC139179545
LOC139179436
ROCK1
USP14
THOC1
LOC109577789
LOC109577788
COLEC12
CETN1
CLUL1
TYMS
ENOSF1
YES1
ADCYAP1
LOC139179533
LOC139179438
LOC139179519
LOC139179520
LOC139179439
METTL4
NDC80
SMCHD1
EMILIN2
LOC139179542
TRNAR-CCG
LPIN2
MYOM1
LOC109577777
MYL12A
LOC139179442
TGIF1
DLGAP1
LOC139179445
LOC109577935
LOC139179556
AKAIN1
ZBTB14
EPB41L3
LOC109577892
TMEM200C
LOC109577983
LOC139179449
L3MBTL4
TRNAG-GCC
ARHGAP28
LAMA1
LOC139179451
LRRC30
LOC109577667
PTPRM
RAB12
MTCL1
LOC109578004
NDUFV2
ANKRD12
TWSG1
RALBP1
PPP4R1
LOC139179455
LOC139179349
RAB31
TXNDC2
LOC139179456
VAPA
APCDD1
LOC139179458
NAPG
PIEZO2
GNAL
LOC109577816
CHMP1B
MPPE1
IMPA2
CIDEA
LOC109577959
TUBB6
AFG3L2
PRELID3A
SPIRE1
LOC109577822
CEP76
PSMG2
PTPN2
LOC109578022
LOC109577800
LDLRAD4
LOC139179316
FAM210A
LOC139179354
RNMT
MC5R
MC2R
LOC109577997
SETBP1
LOC139179467
SLC14A2
SLC14A1
SIGLEC15
EPG5
PSTPIP2
LOC109577730
LOC139179469
ATP5F1A
HAUS1
LOC139179537
ARK2N
ARK2C
LOC109578002
LOXHD1
ST8SIA5
PIAS2
LOC109577711
KATNAL2
LOC109577626
LOC139179535
HDHD2
IER3IP1
SKOR2
SMAD2
LOC139179473
ZBTB7C
LOC139179536
LOC139179534
CTIF
TRNAG-UCC
LOC109577849
SMAD7
LOC139179474
DYM
C24H18orf32
RPL17
LOC139179551
LOC139179554
LOC139179552
LOC139179553
LIPG
TRNAC-GCA
ACAA2
LOC139179477
LOC139179518
LOC139179517
MYO5B
LOC139179476
MBD1
TRNAC-ACA
CXXC1
SKA1
MAPK4
MRO
LOC139179483
ME2
LOC139179485
ELAC1
LOC139179486
SMAD4
LOC139179521
MEX3C
LOC139179548
LOC139179487
TRNAC-ACA
DCC
LOC139179488
MBD2
LOC139179358
POLI
STARD6
C24H18orf54
LOC139176046
LOC139179539
LOC139179355
LOC139179356
LOC109577680
RAB27B
CCDC68
TCF4
LOC139179320
LOC139179490
TRNAW-CCA
TXNL1
WDR7
LOC139179492
LOC139179491
LOC109577831
LOC109577761
LOC139179493
ST8SIA3
LOC139179494
LOC139179530
ONECUT2
FECH
NARS1
LOC139179546
ATP8B1
LOC139179326
LOC139179324
NEDD4L
TRNAE-CUC
LOC139179325
LOC109577743
LOC139179327
ALPK2
LOC109577737
LOC139179495
MALT1
LOC139179498
LOC139179497
LOC139179499
ZNF532
LOC109577686
TRNAE-UUC
SEC11C
GRP
RAX
CPLX4
LMAN1
CCBE1
PMAIP1
MC4R
LOC109577691
TRNAC-ACA
CDH20
LOC139179505
LOC139179503
LOC139179506
LOC139179507
LOC139179359
RNF152
PIGN
RELCH
LOC139179550
TNFRSF11A
TRNAC-GCA
LOC139179511
LOC139179510
ZCCHC2
LOC139179512
LOC139179513
PHLPP1
LOC109577943
BCL2
LOC139179514
KDSR
LOC139179532
VPS4B
SERPINB5
SERPINB12
SERPINB13
LOC109577725
LOC109577728
LOC109577703
LOC109577704
LOC109577731
LOC139179360
LOC109577727
LOC109577699
LOC109577697
SERPINB7
LOC109577705
LOC109577715
LOC109577709
LOC109577955
LOC139179515
LOC109557828
LOC139179639
LOC139179829
LOC109578040
LOC139179640
LOC139179649
LOC139179830
LOC139179653
LOC139179644
LOC139179803
LOC139179645
LOC139179611
LOC139179646
LOC139179654
LOC139179655
LOC139179648
LOC139179833
LOC139179642
LOC139179647
LOC139179831
LOC139179657
LOC139179804
LOC139179658
LOC139179663
LOC139179659
LOC109578788
LOC139179807
LOC139179667
IL9R
POLR3K
SNRNP25
RHBDF1
MPG
NPRL3
LOC109578044
LOC139179808
HBM
LOC109578761
LOC109578763
LOC109578045
LOC139179669
LUC7L
FAM234A
RGS11
ARHGDIG
PDIA2
AXIN1
LOC139179670
MRPL28
PGAP6
NME4
DECR2
RAB11FIP3
CAPN15
PRR35
NHLRC4
PIGQ
LOC139179675
RAB40C
WFIKKN1
METTL26
TRNAG-CCC
MCRIP2
WDR90
RHOT2
RHBDL1
LOC109578342
STUB1
JMJD8
WDR24
FBXL16
METRN
LOC139179676
ANTKMT
CCDC78
HAGHL
CIAO3
LOC139179677
MSLN
LOC109578050
RPUSD1
CHTF18
GNG13
LOC109578559
LOC139179678
LOC139179679
SOX8
SSTR5
C1QTNF8
TEKT4
CACNA1H
LOC109578813
LOC109578824
LOC109578052
UBE2I
BAIAP3
TSR3
GNPTG
UNKL
LOC139179680
LOC139179584
UQCC4
PERCC1
CCDC154
CLCN7
PTX4
TELO2
IFT140
TMEM204
CRAMP1
JPT2
MAPK8IP3
NME3
MRPS34
EME2
SPSB3
NUBP2
IGFALS
HAGH
FAHD1
MEIOB
LOC139179683
LOC139179612
HS3ST6
MSRB1
RPL3L
LOC139179684
NDUFB10
RPS2
LOC139179852
LOC139179850
LOC139179814
RNF151
TBL3
NOXO1
GFER
SYNGR3
ZNF598
NPW
NHERF2
NTHL1
TSC2
PKD1
RAB26
LOC109578804
LOC139179853
TRAF7
CASKIN1
MLST8
BRICD5
PGP
E4F1
DNASE1L2
ECI1
RNPS1
ABCA3
LOC109578063
CCNF
TEDC2
NTN3
TBC1D24
ATP6V0C
AMDHD2
PDPK1
KCTD5
PRSS27
PRSS22
LOC109578876
LOC109578067
LOC109578068
PRSS21
LOC109578070
PRSS33
ELOB
LOC139176090
SRRM2
LOC109578752
FLYWCH2
FLYWCH1
KREMEN2
PAQR4
PKMYT1
GREP1
CLDN9
CLDN6
TNFRSF12A
HCFC1R1
THOC6
BICDL2
MMP25
LOC109578670
LOC109578672
LOC139179688
LOC139179689
LOC109578671
LOC109578868
ZSCAN10
ZNF205
ZNF213
LOC109578325
TRNAR-CCG
TRNAR-CCU
TRNAK-CUU
TRNAP-UGG
TRNAP-AGG
TRNAK-CUU
TRNAP-AGG
TRNAK-CUU
TRNAK-CUU
TRNAK-CUU
TRNAP-CGG
TRNAR-CCU
TRNAK-CUU
TRNAP-UGG
TRNAP-AGG
TRNAK-CUU
TRNAP-UGG
TRNAP-AGG
TRNAK-CUU
TRNAP-UGG
TRNAP-AGG
TRNAK-CUU
TRNAP-UGG
TRNAK-CUU
TRNAP-UGG
TRNAP-AGG
TRNAK-CUU
TRNAP-AGG
TRNAR-CCU
TRNAK-CUU
LOC109578074
LOC139179843
LOC109578076
LOC139179844
LOC109578077
LOC139179823
LOC109578078
ZNF200
LOC139179837
LOC139179690
MEFV
ZNF263
TIGD7
ZNF75A
OR2C1
ZNF174
LOC139179691
ZNF597
NAA60
C25H16orf90
CLUAP1
NLRC3
SLX4
LOC139179693
DNASE1
TRAP1
LOC139179692
LOC109578350
CREBBP
LOC139179613
ADCY9
SRL
TFAP4
LOC139179694
GLIS2
PAM16
CORO7
VASN
DNAJA3
NMRAL1
HMOX2
CDIP1
C25H16orf96
UBALD1
LOC139179855
MGRN1
ANKS3
NUDT16L1
DNAAF8
ZNF500
LOC139179695
SEPTIN12
LOC109578748
ROGDI
GLYR1
UBN1
PPL
LOC139179614
TRNAS-GGA
LOC139179696
SEC14L5
NAGPA
C25H16orf89
ALG1
EEF2KMT
LOC139179698
LOC109578085
RBFOX1
TRNAG-CCC
LOC139179846
LOC139179699
TMEM114
METTL22
ABAT
LOC139179700
TMEM186
PMM2
CARHSP1
LITAFD
USP7
LOC139179842
HAPSTR1
TRNAG-CCC
TRNAG-CCC
TRNAG-CCC
GRIN2A
LOC139179827
ATF7IP2
LOC139179825
EMP2
TRNAG-UCC
TEKT5
NUBP1
TVP23A
TRNAE-UUC
CIITA
DEXI
CLEC16A
TRNAC-GCA
LOC109578468
SOCS1
TNP2
PRM3
LOC139179615
RMI2
LOC109578109
LITAF
LOC139179701
LOC109578866
LOC109578882
SNN
TXNDC11
LOC139179702
ZC3H7A
RSL1D1
GSPT1
TRNAR-CCU
TNFRSF17
SNX29
TRNAW-CCA
CPPED1
TRNAG-CCC
SHISA9
TRNAG-CCC
LOC139179703
ERCC4
MRTFB
LOC109578352
TRNAT-CGU
LOC109578632
PARN
BFAR
LOC109578520
LOC139179824
LOC109578855
RRN3
NTAN1
PDXDC1
MPV17L
LOC139179705
BMERB1
LOC139179617
MARF1
LOC139179706
NDE1
MYH11
CEP20
ABCC1
ABCC6
LOC109578446
TRNAC-GCA
LOC139179707
LOC139179708
LOC139179709
LOC139179710
XYLT1
LOC139179618
ARL6IP1
RPS15A
SMG1
LOC139179848
LOC109578239
CLEC19A
SYT17
ITPRIPL2
COQ7
TMC7
TMC5
GDE1
CCP110
VPS35L
KNOP1
IQCK
GPRC5B
GPR139
TRNAW-CCA
GP2
UMOD
PDILT
ACSM5
LOC109578666
ACSM1
LOC109578885
LOC139179620
ACSM4
THUMPD1
ACSM3
ERI2
REXO5
DCUN1D3
LYRM1
LOC139179591
DNAH3
LOC139179592
TRNAR-CCU
LDAF1
ZP2
ANKS4B
CRYM
LOC109578124
LOC109578125
UQCRC2
PDZD9
MOSMO
VWA3A
LOC139179841
SDR42E2
LOC139179714
TRNAL-UAG
EEF2K
TRNAL-AAG
POLR3E
CDR2
LOC109578495
METTL9
IGSF6
OTOA
TRNAD-GUC
LOC139179621
HS3ST2
USP31
SCNN1G
SCNN1B
COG7
GGA2
EARS2
UBFD1
NDUFAB1
PALB2
DCTN5
PLK1
ERN2
CHP2
TRNAE-CUC
PRKCB
TRNAE-UUC
TRNAG-CCC
LOC109578561
CACNG3
TRNAG-CCC
TRNAS-GGA
RBBP6
LOC139179719
TNRC6A
SLC5A11
ARHGAP17
LOC139179720
LCMT1
AQP8
ZKSCAN2
LOC139179721
LOC139179637
HS3ST4
TRNAC-ACA
TRNAE-UUC
C25H16orf82
KDM8
NSMCE1
IL4R
TRNAH-AUG
LOC139179722
IL21R
GTF3C1
KATNIP
TRNAG-UCC
TRNAG-UCC
TRNAG-CCC
GSG1L
TRNAG-CCC
XPO6
SBK1
LAT
SPNS1
NFATC2IP
CD19
LOC139179724
RABEP2
ATP2A1
LOC139179723
SH2B1
TUFM
ATXN2L
LOC109578594
CLN3
APOBR
IL27
SGF29
LOC109578381
LOC109578376
SLX1A
BOLA2B
CORO1A
MAPK3
GDPD3
YPEL3
TBX6
PPP4C
ALDOA
LOC139179725
LOC109578463
TLCD3B
C25H16orf92
DOC2A
INO80E
HIRIP3
TAOK2
TMEM219
LOC139179727
KCTD13
ASPHD1
SEZ6L2
LOC109578731
CDIPT
MVP
PAGR1
PRRT2
MAZ
KIF22
LOC139179728
ZG16
LOC139179838
TRNAG-UCC
C25H16orf54
QPRT
SPN
LOC139179826
CD2BP2
LOC109578360
TBC1D10B
MYL11
SEPTIN1
ZNF48
ZNF771
DCTPP1
SEPHS2
TRNAR-UCG
TRNAR-UCG
TRNAR-UCG
ITGAL
ZNF768
LOC109578417
ZNF688
ZNF689
LOC139179729
PRR14
FBRS
SRCAP
LOC139179811
TMEM265
PHKG2
LOC139179835
CFAP119
RNF40
ZNF629
BCL7C
TRNAE-UUC
CTF1
LOC139179730
FBXL19
LOC139179731
ORAI3
SETD1A
HSD3B7
STX1B
STX4
ZNF668
ZNF646
PRSS53
VKORC1
BCKDK
KAT8
PRSS8
LOC139179732
PRSS36
FUS
LOC109578833
TRIM72
ITGAM
ITGAX
ITGAD
COX6A2
ARMC5
TGFB1I1
SLC5A2
RUSF1
AHSP
LOC109578155
LOC109578156
SEPTIN14
ZNF713
MRPS17
NIPSNAP2
TRNAE-CUC
PSPH
CCT6A
LOC139179856
LOC139179854
SUMF2
PHKG1
LOC139179735
CHCHD2
NUPR2
LOC139179736
VKORC1L1
GUSB
LOC139179738
LOC139179739
CRCP
ASL
LOC139179740
TPST1
RABGEF1
TMEM248
LOC139179742
SBDS
LOC109578619
TRNAH-GUG
CALN1
GALNT17
AUTS2
LOC139179594
TRNAE-CUC
LOC109578853
CASTOR2
RCC1L
LOC109578737
NCF1
GTF2I
GTF2IRD1
CLIP2
LOC139179622
RFC2
LAT2
EIF4H
LOC139179812
LIMK1
LOC139179745
ELN
LOC139179746
TMEM270
LOC109578164
METTL27
CLDN4
CLDN3
ABHD11
LOC139179748
TRNAQ-UUG
STX1A
BUD23
LOC139179813
DNAJC30
VPS37D
LOC109578641
MLXIPL
TBL2
BCL7B
BAZ1B
FZD9
FKBP6
LOC109578242
NSUN5
POM121C
LOC139179749
HIP1
CCL26
CCL24
TRNAG-GCC
TRNAG-CCC
RHBDD2
LOC139179750
POR
TMEM120A
STYXL1
MDH2
SRRM3
HSPB1
ZP3
YWHAG
TRNAG-CCC
LOC109578771
SSC4D
DTX2
UPK3B
TRNAE-UUC
UPK3BL2
RASA4B
POLR2J
LRWD1
ALKBH4
ORAI2
LOC139179754
PRKRIP1
SH2B2
CUX1
LOC139179623
MYL10
COL26A1
LOC139179756
LOC109578809
IFT22
FIS1
CLDN15
ZNHIT1
PLOD3
LOC109578635
LOC109578860
NAT16
VGF
AP1S1
LOC139179624
SERPINE1
TRIM56
LOC109578178
LOC139179758
MUC3A
LOC139179635
ACHE
UFSP1
SRRT
TRIP6
SLC12A9
EPHB4
ZAN
LOC139179759
LOC139179760
EPO
POP7
LOC139179761
GIGYF1
GNB2
ACTL6B
LOC109578780
TFR2
MOSPD3
PCOLCE
FBXO24
LRCH4
SAP25
LOC109578427
AGFG2
LOC139179836
NYAP1
TSC22D4
SPACDR
PPP1R35
MEPCE
ZCWPW1
LOC139179832
LOC109578769
LOC109578838
PVRIG
STAG3
LOC139179764
GPC2
GAL3ST4
TRAPPC14
LAMTOR4
LOC109578822
LOC109578870
MBLAC1
CNPY4
TAF6
AP4M1
MCM7
COPS6
ZNF3
LOC109578184
AZGP1
LOC109578106
GJC3
TRIM4
TRNAV-CAC
OR2AE1
LOC139179599
LOC139179602
LOC139179600
LOC139179610
LOC139179601
LOC139179606
LOC139179597
TMEM225B
LOC139179605
LOC139179609
ZNF655
ZNF789
ZKSCAN5
ZNF394
TRNAW-CCA
ATP5MF
CPSF4
PTCD1
BUD31
PDAP1
ARPC1B
LOC109578105
ARPC1A
KPNA7
SMURF1
LOC139179767
TRRAP
LOC139179766
LOC139179816
TMEM130
TRNAG-CCC
LOC139179625
NPTX2
LOC139179626
LOC139179770
BAIAP2L1
BRI3
TECPR1
BHLHA15
LMTK2
LOC109578425
LOC139179771
LOC139179772
CCZ1
LOC109578642
PMS2
AIMP2
EIF2AK1
ANKRD61
LOC139179773
USP42
CYTH3
TRNAG-CCC
LOC109578216
SMIM10L3
LOC139179775
RAC1
DAGLB
LOC139179777
KDELR2
GRID2IP
ZDHHC4
INTS15
LOC139179778
ZNF853
ZNF316
LOC139179781
ZNF12
LOC109578197
RBAK
LOC139179780
LOC109578198
LOC109578199
RNF216
FSCN1
TRNAG-UCC
ACTB
FBXL18
TNRC18
SLC29A4
LOC139179783
WIPI2
LOC109578577
LOC139179785
LOC139179784
PAPOLB
AP5Z1
FOXK1
TRNAS-GGA
TRNAE-CUC
SDK1
LOC139179786
LOC109578203
LOC139179787
CARD11
LOC139179627
GNA12
AMZ1
BRAT1
IQCE
LOC139179788
TTYH3
LFNG
LOC139179790
GRIFIN
CHST12
LOC139179834
LOC109578207
EIF3B
SNX8
NUDT1
MRM2
MAD1L1
ELFN1
LOC139179792
LOC139179628
PSMG3
LOC139179793
TMEM184A
MAFK
LOC109578244
INTS1
MICALL2
UNCX
LOC139179794
ZFAND2A
CHLSN
GPER1
GPR146
LOC109578316
CYP2W1
COX19
ADAP1
GET4
SUN1
LOC139179798
DNAAF5
PRKAR1B
PDGFA
LOC109578210
FOXL3
FAM20C
LOC109578836
LOC139179800
TRNAS-GGA
LOC139179799
LOC139179929
LOC109579106
LOC109578952
LOC139179930
UBE2D1
LOC109579017
CISD1
IPMK
LOC139180029
LOC139179931
ZWINT
LOC139180031
PCDH15
LOC139180033
MBL2
TRNAK-CUU
LOC139180041
DKK1
PRKG1
TRNAW-CCA
CSTF2T
TRNAC-ACA
A1CF
LOC109578966
LOC139180042
SGMS1
MINPP1
PAPSS2
ATAD1
LOC109553007
PTEN
TRNAS-GGA
LOC139179932
RNLS
TRNAG-UCC
LIPJ
LIPF
LIPK
LIPN
LIPM
ANKRD22
STAMBPL1
ACTA2
FAS
CH25H
LIPA
IFIT2
IFIT3
LOC109579139
IFIT5
SLC16A12
LOC109553233
PANK1
KIF20B
LOC109579105
TRNAR-GCG
LOC139180049
LOC109553218
HTR7
RPP30
ANKRD1
PCGF5
HECTD2
PPP1R3C
TNKS2
LOC139180062
FGFBP3
BTAF1
CPEB3
TRNAG-CCC
LOC139180053
MARCHF5
LOC139179937
IDE
KIF11
HHEX
EXOC6
CYP26C1
CYP26A1
MYOF
TRNAE-UUC
LOC109553050
CEP55
FFAR4
RBP4
PDE6C
LOC109553111
LOC109553109
LOC139180046
LGI1
SLC35G1
PLCE1
LOC139180047
NOC3L
TBC1D12
LOC139180044
HELLS
LOC109553186
LOC109553187
LOC109553246
LOC109579059
TRNAS-GGA
LOC109553199
LOC109553230
LOC109553136
LOC109553149
LOC109553148
LOC109553150
PDLIM1
SORBS1
LOC139179938
LOC109579057
ALDH18A1
LOC109553036
TCTN3
ENTPD1
CC2D2B
CCNJ
ZNF518A
BLNK
DNTT
OPALIN
TLL2
TM9SF3
PIK3AP1
LOC109553128
LCOR
SLIT1
ARHGAP19
LOC109553096
LOC139180060
FRAT1
FRAT2
RRP12
PGAM1
EXOSC1
ZDHHC16
MMS19
LOC139180055
UBTD1
ANKRD2
HOGA1
C26H10orf62
MORN4
PI4K2A
AVPI1
MARVELD1
ZFYVE27
SFRP5
GOLGA7B
CRTAC1
R3HCC1L
TRNAE-UUC
LOXL4
PYROXD2
HPS1
HPSE2
LOC139176091
CNNM1
GOT1
LOC139179948
LOC139180039
NKX2-3
SLC25A28
ENTPD7
TRNAS-GCU
COX15
CUTC
ABCC2
DNMBP
LOC139180059
LOC139180054
CPN1
LOC109553151
LOC139180040
ERLIN1
CHUK
CWF19L1
LOC139180061
BLOC1S2
PKD2L1
SCD
SEC31B
WNT8B
NDUFB8
HIF1AN
PAX2
TRNAG-UCC
LOC139179910
SLF2
SEMA4G
TWNK
MRPL43
LZTS2
PDZD7
SFXN3
KAZALD1
TLX1
LBX1
LOC139179911
LOC139179954
BTRC
POLL
DPCD
FBXW4
LOC109553221
FGF8
NPM3
OGA
KCNIP2
ARMH3
HPS6
LDB1
LOC139180050
PPRC1
NOLC1
TRNAR-CCU
ELOVL3
PITX3
GBF1
NFKB2
PSD
FBXL15
CUEDC2
MFSD13A
C26H10orf95
ACTR1A
SUFU
TRIM8
LOC139179961
ARL3
SFXN2
WBP1L
LOC139179963
CYP17A1
LOC139179964
LOC109553214
BORCS7
AS3MT
LOC139179966
CNNM2
NT5C2
C26H6orf52
INA
PCGF6
TAF5
ATP5MK
PDCD11
CALHM2
CALHM1
CALHM3
NEURL1
SH3PXD2A
STN1
SLK
COL17A1
SFR1
CFAP43
GSTO1
LOC139179974
LOC109579089
LOC109553169
GSTO2
ITPRIP
CFAP58
LOC139179975
SORCS3
TRNAA-AGC
SORCS1
TRNAW-CCA
LOC139179976
LOC139180034
TRNAG-UCC
XPNPEP1
LOC139179977
ADD3
LOC139179978
LOC139179979
LOC139179981
MXI1
SMNDC1
LOC109579102
DUSP5
SMC3
RBM20
LOC109578942
PDCD4
BBIP1
SHOC2
LOC109553241
ADRA2A
LOC139179984
TRNAG-CCC
GPAM
TECTB
LOC139179913
ACSL5
TRNAG-UCC
ZDHHC6
VTI1A
TCF7L2
LOC139179914
HABP2
NRAP
CASP7
PLEKHS1
DCLRE1A
NHLRC2
ADRB1
LOC139179915
CCDC186
TDRD1
VWA2
AFAP1L2
ABLIM1
FHIP2A
TRUB1
ATRNL1
GFRA1
CCDC172
PNLIPRP3
LOC109579071
LOC109579025
TRNAG-CCC
LOC109553231
SPMIP5
HSPA12A
ENO4
SHTN1
VAX1
KCNK18
SLC18A2
PDZD8
LOC109553113
EMX2
LOC109579098
RAB11FIP2
FAM204A
PRLHR
CACUL1
TRNAG-CCC
NANOS1
EIF3A
LOC139180057
LOC139180058
DENND10
SFXN4
PRDX3
GRK5
RGS10
TIAL1
LOC139180056
LOC139179992
TRNAG-CCC
BAG3
INPP5F
LOC139179993
MCMBP
SEC23IP
PLPP4
WDR11
LOC139179917
FGFR2
ATE1
LOC109579148
NSMCE4A
LOC139179995
LOC139179996
TACC2
LOC139180037
BTBD16
PLEKHA1
HTRA1
LOC109553126
DMBT1
LOC109579032
LOC109553121
C26H10orf120
LOC109579033
TRNAG-CCC
LOC109579095
LOC109553152
FAM24A
LOC109553137
PSTK
IKZF5
ACADSB
LOC139180003
LOC139180036
HMX3
HMX2
BUB3
LOC139180043
GPR26
CPXM2
CHST15
LOC139179918
LOC139179919
LOC139180004
OAT
NKX1-2
LHPP
LOC139180006
FAM53B
TRNAC-ACA
LOC139180005
EEF1AKMT2
ABRAXAS2
LOC139180007
ZRANB1
CTBP2
LOC139179934
LOC139179920
LOC139179921
TEX36
LOC139180009
EDRF1
LOC139180008
UROS
BCCIP
DHX32
LOC139180035
FANK1
ADAM12
LOC139180010
C26H10orf90
DOCK1
INSYN2A
TRNAG-CCC
TRNAR-GCG
NPS
FOXI2
CLRN3
PTPRE
LOC139180014
MKI67
LOC139179922
LOC109579060
LOC139180015
MGMT
EBF3
C26H10orf143
GLRX3
LOC139180017
TRNAC-ACA
TCERG1L
LOC139180018
TRNAC-GCA
BNIP3
JAKMIP3
DPYSL4
STK32C
LOC139180019
LRRC27
LOC109553173
PWWP2B
LOC139180020
LOC139179924
INPP5A
LOC139180021
NKX6-2
CFAP46
LOC109553178
LOC139179925
LOC109553256
ADGRA1
KNDC1
UTF1
LOC109553222
ADAM8
TUBGCP2
ZNF511
LOC109553213
CALY
PRAP1
FUOM
ECHS1
PAOX
TRNAW-CCA
MTG1
SPRN
LOC109578960
LOC139179935
LOC139179936
LOC139179926
LOC139180026
LOC109578961
LOC109579103
LOC109578962
CYP2E1
SYCE1
LOC139179928
LOC139180203
LOC139180238
ERICH1
DLGAP2
LOC139180230
CLN8
LOC139180232
LOC109553270
ARHGEF10
LOC139180233
KBTBD11
MYOM2
CSMD1
LOC139180154
LOC139180254
LOC139180155
LOC139180156
LOC109553578
LOC109553362
LOC109566182
TRNAG-CCC
MCPH1
ANGPT2
LOC109553453
LOC139180249
AGPAT5
XKR5
ZNF596
LOC109553280
LOC139180169
LOC109553367
LOC109553384
SPAG11B
LOC109553281
LOC109553385
LOC109553282
LOC109553493
LOC139180170
LOC139180173
LOC139180172
LOC139180239
LOC139180175
LOC139180174
LOC109553393
LOC139180176
LOC109553495
LOC139180095
LOC109553284
LOC139180096
LOC139180177
LOC139180180
LOC139180201
LOC139180179
LOC139180178
LOC139180113
LOC139180148
LOC139180181
LOC109553283
LOC139180183
LOC139180182
LOC109553285
LOC139180184
LOC139180185
LOC139180186
LOC139180194
LOC139180193
LOC109553569
LOC139180191
LOC139180195
LOC109553290
LOC109553496
LOC109553568
LOC109553287
LOC139180190
LOC139180192
LOC109553570
LOC139180188
LOC139180187
LOC109553567
LOC139180189
DEFB108B
LOC139180196
GPM6A
WDR17
SPATA4
ASB5
LOC139180197
SPCS3
LOC139180245
TRNAW-CCA
LOC139180242
VEGFC
TRNAR-GCG
LOC139180199
LOC139180200
NEIL3
AGA
LOC139180250
LOC139180255
LOC139180208
TENM3
TRNAC-GCA
LOC139180204
TRNAW-CCA
TRNAH-GUG
LOC109553474
TRNAK-UUU
LOC139180212
LOC139180213
TRNAC-ACA
TRNAG-CCC
DCTD
LOC139180214
WWC2
TRNAW-CCA
LOC109553468
LOC109553313
LOC139180215
LOC109553314
LOC139180216
CDKN2AIP
ING2
RWDD4
TRAPPC11
LOC109553444
STOX2
LOC139180217
ENPP6
LOC109553508
LOC139180218
LOC109553575
IRF2
LOC139180219
LOC139180220
LOC109553262
LOC139180221
CASP3
PRIMPOL
CENPU
TRNAC-GCA
ACSL1
LOC109553371
HELT
TRNAE-UUC
TRNAC-ACA
SLC25A4
CFAP97
SNX25
LRP2BP
ANKRD37
UFSP2
CFAP96
CCDC110
PDLIM3
LOC139180150
SORBS2
TLR3
FAM149A
LOC109553513
CYP4V2
KLKB1
F11
MTNR1A
FAT1
LOC139180226
LOC139180228
LOC139180229
LOC139180227
TRNAS-GGA
ZFP42
TRNAG-UCC
TRIML2
TRNAF-AAA
TRIML1
LOC139180231
LOC139180234
TRNAC-GCA
LOC139180264
LOC139180151
FRG1
LOC139180261
LOC139180260
ASAH1
PCM1
FGL1
MTUS1
LOC139180262
PDGFRL
LOC139180152
SLC7A2
LOC139180153
MTMR7
LOC139180235
TRNAE-UUC
VPS37A
CNOT7
ZDHHC2
MICU3
LOC139180236
FGF20
LOC139180237
TRNAC-ACA
MSR1
TUSC3
TRNAC-ACA
TRNAC-GCA
SGCZ
TRNAG-CCC
C27H8orf48
DLC1
TRNAG-UCC
TRMT9B
LONRF1
TRNAC-ACA
PRAG1
LOC109553382
CLDN23
TRNAE-CUC
LOC109553363
LOC109553336
MFHAS1
TRNAG-UCC
LOC139180258
LOC109553583
ERI1
LOC139180093
PPP1R3B
LOC139180244
LOC109553383
LOC139180202
TNKS
DUSP4
TRNAE-UUC
LOC139180099
SARAF
LEPROTL1
MBOAT4
LOC109553518
DCTN6
RBPMS
LOC139180102
GTF2E2
SMIM18
GSR
LOC139180104
UBXN8
PPP2CB
TEX15
PURG
LOC139180161
WRN
LOC139180162
LOC139180106
LOC139180107
NRG1
LOC139180109
TRNAG-GCC
TRNAG-CCC
FUT10
MAK16
TTI2
LOC139180263
RNF122
DUSP26
TRNAK-CUU
LOC139180092
LOC139180259
UNC5D
LOC139180112
LOC109553261
LOC109553264
LOC139180115
LOC109553487
LOC109553343
LOC139180116
ZNF703
LOC139180117
LOC139180118
ERLIN2
PLPBP
ADGRA2
BRF2
RAB11FIP1
LOC139180120
GOT1L1
ADRB3
EIF4EBP1
ASH2L
STAR
LSM1
BAG4
LOC139180248
DDHD2
PLPP5
NSD3
LETM2
FGFR1
TRNAG-UCC
TRNAG-UCC
TACC1
TRNAG-CCC
TRNAG-CCC
PLEKHA2
HTRA4
TM2D2
ADAM9
ADAM32
TRNAR-ACG
LOC109553349
LOC109553350
LOC139180243
LOC109553366
LOC109553351
LOC139180128
IDO1
IDO2
LOC139180130
TCIM
LOC139180210
ZMAT4
LOC139180256
SFRP1
LOC139180211
GOLGA7
GINS4
GPAT4
NKX6-3
ANK1
LOC139180133
KAT6A
LOC139180251
AP3M2
TRNAW-CCA
PLAT
LOC139180134
LOC139180135
IKBKB
POLB
DKK4
VDAC3
SLC20A2
LOC109553400
SMIM19
LOC139180252
CHRNB3
CHRNA6
THAP1
LOC139180139
RNF170
HOOK3
FNTA
POMK
HGSNAT
INTS10
CSGALNACT1
LOC139180241
SH2D4A
PSD3
LOC109553540
LRRC3B
OXSM
LOC139180141
NGLY1
LOC139180167
TOP2B
RARB
TRNAG-GCC
LOC109553370
LOC109553364
THRB
NR1D2
LOC139180144
RPL15
NKIRAS1
LOC139180146
UBE2E1
LOC139180147
LOC109553440
LOC139180224
LOC139180225
ZNF385D
LOC109553374
TRNAW-CCA
LOC139180247
LOC139180314
LOC139180406
LOC139180439
LOC139180321
LOC139180400
LOC109563598
LOC109569088
RHOU
RAB4A
CCSAP
LOC109553940
ACTA1
NUP133
ABCB10
TAF5L
URB2
GALNT2
PGBD5
LOC139180408
LOC139180305
LOC139180434
LOC139180428
LOC139180444
LOC139180488
LOC139180499
LOC139180510
LOC139180521
LOC139180448
LOC139180459
LOC139180471
LOC139180481
LOC139180482
LOC139180483
LOC139180484
LOC139180485
LOC139180486
LOC139180487
LOC139180489
LOC139180490
LOC139180491
LOC139180492
LOC139180493
LOC139180494
LOC139180495
LOC139180496
LOC139180497
LOC139180498
LOC139180500
LOC139180501
LOC139180502
LOC139180503
LOC139180504
LOC139180505
LOC139180506
LOC139180507
LOC139180508
LOC139180509
LOC139180511
LOC139180512
LOC139180513
LOC139180514
LOC139180515
LOC139180516
LOC139180517
LOC139180518
LOC139180519
LOC139180520
LOC139180522
LOC139180523
LOC139180524
LOC139180423
LOC139180424
FMN2
TRNAC-ACA
LOC139180309
C28H1orf198
TTC13
ARV1
FAM89A
TRIM67
FSAF1
GNPAT
EXOC8
SPRTN
EGLN1
TSNAX
LOC139180478
DISC1
LOC139180473
SIPA1L2
TRNAG-UCC
LOC139180465
MAP10
NTPCR
TRNAC-GCA
PCNX2
TRNAK-UUU
MAP3K21
KCNK1
TRNAC-ACA
SLC35F3
TRNAS-GGA
COA6
LOC139180359
TARBP1
IRF2BP2
LOC139180477
LOC139180438
LOC109553955
LOC139180302
TOMM20
LOC139180472
TRNAG-CCC
RBM34
ARID4B
GGPS1
TBCE
B3GALNT2
TRNAG-CCC
GNG4
LYST
TRNAR-CCU
LOC139180457
NID1
GPR137B
ERO1B
EDARADD
LGALS8
HEATR1
ACTN2
LOC139180455
MTR
TRNAE-UUC
RYR2
ZP4
LOC139180456
CHRM3
TRNAR-ACG
TRNAG-CCC
LOC139180358
LOC109553859
LOC109553813
LOC109553817
LOC109553815
LOC109553814
LOC109553937
LOC139180354
ZNF248
LOC139180327
BMS1
RET
CSGALNACT2
LOC109553757
RASGEF1A
LOC139180350
LOC139180443
FXYD4
HNRNPF
LOC139180306
LOC139180442
BICC1
TRNAG-UCC
TRNAE-UUC
TRNAG-CCC
LOC139180388
PHYHIPL
FAM13C
TRNAC-GCA
LOC139180405
SLC16A9
MRLN
CCDC6
ANK3
LOC139180332
TRNAG-UCC
LOC139180464
CDK1
LOC139180346
RHOBTB1
LOC139180454
TMEM26
LOC139180343
CABCOCO1
LOC139180344
LOC139180426
TRNAG-CCC
ARID5B
RTKN2
ZNF365
LOC139180413
ADO
EGR2
TRNAG-CCC
NRBF2
JMJD1C
REEP3
LOC139180463
CTNNA3
LRRTM3
TRNAW-CCA
TRNAW-CCA
LOC139180468
TRNAS-UGA
TRNAC-ACA
DNAJC12
LOC139180335
SIRT1
HERC4
MYPN
ATOH7
TRNAG-CCC
PBLD
HNRNPH3
RUFY2
DNA2
SLC25A16
TRNAY-AUA
TET1
LOC139180470
LOC139180447
LOC139180351
CCAR1
LOC139180479
STOX1
DDX50
DDX21
KIFBP
SRGN
LOC139180417
LOC139180476
VPS26A
LOC139180374
SUPV3L1
HKDC1
TRNAC-GCA
HK1
TACR2
TSPAN15
NEUROG3
FAM241B
LOC109553946
LOC139180412
LOC109553917
MACROH2A2
AIFM2
TYSND1
SAR1A
LOC139180432
PPA1
NPFFR1
LRRC20
EIF4EBP2
NODAL
PALD1
PRF1
ADAMTS14
TBATA
LOC109553900
SGPL1
PCBD1
LOC139180331
UNC5B
SLC29A3
LOC109553682
C28H10orf105
LOC109553683
VSIR
PSAP
LOC139180398
CHST3
SPOCK2
ASCC1
LOC139180450
ANAPC16
LOC139180427
DDIT4
DNAJB12
LOC139180390
MICU1
TRNAG-CCC
MCU
LOC139180451
OIT3
PLA2G12B
P4HA1
NUDT13
ECD
FAM149B1
DNAJC9
MRPS16
CFAP70
ANXA7
MSS51
PPP3CB
USP54
MYOZ1
SYNPO2L
SEC24C
FUT11
LOC109553797
CHCHD1
ZSWIM8
NDST2
CAMK2G
PLAU
VCL
AP3M1
ADK
KAT6B
DUSP29
SAMD8
DUSP13A
VDAC2
COMTD1
LOC139180379
ZNF503
LRMDA
TRNAY-AUA
TRNAC-ACA
LOC139180462
KCNMA1
LOC139180394
LOC139180393
LOC139180395
LOC139180380
LOC139180349
DLG5
POLR3A
RPS24
LOC139180474
LOC139180440
LOC139180367
ZMIZ1
PPIF
ZCCHC24
ANXA11
PLAC9
TMEM254
LOC139180409
LOC109553864
LOC139180363
LOC139180365
LOC109553865
LOC139180366
LOC139180361
LOC139180364
LOC109553862
LOC109553640
LOC139180433
LOC109553916
LOC109553947
MAT1A
DYDC1
DYDC2
PRXL2A
LOC109553852
TSPAN14
SH2D4B
NRG3
TRNAC-GCA
LOC139180422
TRNAC-ACA
LOC139180458
LOC139180453
LOC139180347
GHITM
GPR15LG
CDHR1
LRIT2
LRIT1
RGR
LOC139180441
CCSER2
LOC139180446
TRNAW-CCA
TRNAG-CCC
GRID1
TRNAC-GCA
WAPL
LOC139180449
LOC139180460
OPN4
LDB3
TRNAG-ACC
BMPR1A
MMRN2
SNCG
ADIRF
FAM25A
LOC139180431
GLUD1
LOC139180430
SHLD2
SYT15
GPRIN2
LOC139180383
LOC109553681
LOC109553915
LOC109553950
LOC139180337
LOC139180353
LOC139180360
LOC139180341
LOC139180384
LOC139180340
LOC109553934
ZNF488
RBP3
GDF2
GDF10
PTPN20
FRMPD2
MAPK8
ARHGAP22
WDFY4
LRRC18
VSTM4
FAM170B
TMEM273
C28H10orf71
LOC139180415
DRGX
ERCC6
LOC139180452
SLC18A3
CHAT
C28H10orf53
OGDHL
PARG
LOC109553709
LOC139180467
NCOA4
MSMB
LOC109553793
WASHC2A
ZFAND4
MARCHF8
LOC139180392
ALOX5
OR13A1
LOC109553656
LOC109553659
LOC139180385
LOC139180411
LOC109553657
ZNF22
LOC109553826
RASSF4
DEPP1
LOC139180352
TMEM72
CXCL12
LOC109553942
TRNAW-CCA
LOC109553892
TFAM
LOC109553675
AGT
COG2
LOC139180623
LOC139180739
LOC109558298
LOC139180740
LOC139180756
PANX1
HEPHL1
LOC109553973
VSTM5
MED17
C29H11orf54
TAF1D
LOC139180829
LOC139180826
LOC139180832
LOC139180820
LOC139180823
LOC139180819
LOC139180825
LOC139180821
CEP295
LOC139180827
LOC139180828
LOC109554714
SMCO4
DEUP1
TRNAG-GCC
SLC36A4
MTNR1B
FAT3
LOC139180752
LOC139180798
LOC139180639
LOC139180673
CHORDC1
NAALAD2
LOC109554284
LOC109553984
LOC109554290
TRNAC-ACA
LOC139180799
LOC139180787
LOC139180561
LOC109554300
LOC109553987
LOC139180802
LOC139180563
LOC139180564
LOC109553988
LOC109553989
LOC139180803
LOC109553994
LOC109553997
LOC139180567
LOC109553995
LOC139180796
LOC139180650
LOC109553996
LOC139180568
LOC109553998
LOC109553999
LOC109554287
FOLH1
NOX4
TYR
GRM5
LOC139180622
LOC139180700
LOC139180646
CTSC
RAB38
LOC139180730
TMEM135
LOC139180733
FZD4
LOC139180712
LOC109554684
PRSS23
LOC139180711
LOC139180750
ME3
LOC139180814
LOC109554711
CCDC81
HIKESHI
LOC139180703
EED
PICALM
CCDC83
LOC139180632
SYTL2
TRNAW-CCA
CCDC89
CREBZF
TMEM126A
TMEM126B
DLG2
LOC139180780
TRNAY-GUA
LOC139180779
LOC139180638
CCDC90B
ANKRD42
PCF11
LOC139180668
LOC139180667
RAB30
DDIAS
PRCP
FAM181B
TRNAC-ACA
TENM4
LOC139180804
LOC139180709
LOC139180746
NARS2
GAB2
TRNAC-ACA
USP35
LOC109554318
KCTD21
ALG8
NDUFC2
THRSP
KCTD14
INTS4
AAMDC
RSF1
CLNS1A
AQP11
PAK1
TRNAG-UCC
LOC109554006
LOC109554007
LOC109554008
TRNAC-ACA
LUZP2
TRNAC-ACA
CCDC179
SVIP
GAS2
FANCF
SLC17A6
ANO5
LOC139180753
NELL1
LOC139180637
SLC6A5
LOC139180556
PRMT3
TRNAC-ACA
HTATIP2
LOC139180621
LOC109554013
DBX1
NAV2
E2F8
CSRP3
ZDHHC13
MRGPRX2
PTPN5
IGSF22
TMEM86A
TRNAD-GUC
SPTY2D1
MISFA
UEVLD
TSG101
LOC109554479
LOC109554446
GTF2H1
LOC109554539
HPS5
LOC109554402
LOC109554401
TRNAC-GCA
LOC109554400
LOC109554403
LOC109554674
LOC109554018
LOC109554019
LOC109554020
LOC139180573
LOC109554292
LOC139180794
OR4D5
LOC139180807
LOC109554263
OR10S1
OR10G6
LOC109554023
LOC109554273
LOC109554266
LOC109554251
LOC109554267
LOC109554024
LOC139180719
LOC139180577
LOC139180578
LOC139180579
LOC139180580
LOC139180581
LOC109554025
LOC109554268
LOC109554026
VWA5A
LOC109570907
LOC109554030
LOC109554237
LOC109554032
LOC109554033
LOC109554034
LOC109554229
LOC109554037
LOC109554220
LOC109554038
TMEM225
LOC139180663
LOC109554042
LOC109554043
LOC109554047
LOC109554211
LOC109554049
LOC109554217
LOC109554246
LOC139180582
LOC139180708
LOC139180585
LOC109554213
LOC109554212
LOC109554244
LOC109554052
LOC109554053
LOC109554055
LOC109554218
LOC109554224
LOC139180698
LOC109554225
LOC109554241
LOC109554060
LOC109554064
LOC109554227
LOC109554065
LOC109554600
LOC109554239
LOC109554240
LOC109554258
LOC109554252
LOC109554066
LOC109554067
LOC139180679
LOC109554254
LOC109554076
LOC109554253
LOC109554077
LOC109554078
LOC109554079
LOC109554260
LOC139180680
PANX3
TBRG1
SIAE
SPA17
VSIG2
NRGN
ESAM
MSANTD2
ROBO3
ROBO4
HEPACAM
CCDC15
SLC37A2
TRNAE-CUC
TMEM218
PKNOX2
FEZ1
EI24
STT3A
CHEK1
ACRV1
LOC109554080
TRNAE-UUC
LOC139180604
LOC139180588
PATE1
LOC139180744
PATE2
LOC109554082
LOC139180720
LOC139180721
HYLS1
PUS3
DDX25
VSIG10L2
CDON
RPUSD4
FAM118B
SRPRA
FOXRED1
LOC139180659
TIRAP
LOC109554476
KIRREL3
TRNAG-CCC
LOC139180620
LOC139180713
LOC139180587
ETS1
FLI1
KCNJ1
LOC139180591
KCNJ5
ARHGAP32
BARX2
LOC109554720
JAM3
TRNAG-CCC
LOC109554676
LOC109554677
LOC139180594
IGSF9B
SPATA19
LOC109554632
LOC109553970
TRNAW-CCA
NTM
LOC139180757
TMEM45B
NFRKB
PRDM10
APLP2
LOC139180631
ST14
TRNAE-UUC
ZBTB44
LOC109554340
ADAMTS8
ADAMTS15
LOC109554226
SNX19
LOC139180734
MS4A8
MS4A18
MS4A15
MS4A10
LOC109554703
CCDC86
PTGDR2
TRNAF-GAA
PRPF19
LOC109554496
TMEM109
TMEM132A
SLC15A3
CD6
LOC139180718
CD5
VPS37C
LOC109554548
LOC109554722
LOC109554669
TRNAG-CCC
LOC109554195
LOC139180681
LOC109554175
LOC109554180
LOC109554178
LOC109554090
TRNAC-ACA
LOC109554092
LOC139180661
LOC109554172
LOC109554095
LOC109554652
LOC109554709
LOC109554174
LOC109554170
LOC109554096
LOC109554169
LOC109554209
LOC109554177
LOC139180669
LOC109554179
LOC139180671
LOC109554679
LOC139180553
LOC109554655
LOC139180683
LOC109554099
LOC109554623
LOC109554102
LOC109554281
LOC109554105
LOC109554710
VWCE
LOC109554277
LOC109554280
DDB1
TKFC
CYB561A3
TMEM138
TMEM216
CPSF7
SDHAF2
LOC139180640
SAXO4
LRRC10B
SYT7
LOC139180710
LOC109554723
DAGLA
MYRF
TMEM258
FEN1
FADS1
LOC139180784
LOC139180785
FADS2
FADS3
RAB3IL1
BEST1
FTH1
LOC139180728
INCENP
TRNAW-CCA
LOC109554717
LOC109554230
ASRGL1
LOC139180830
SCGB1A1
AHNAK
EEF1G
TUT1
TRNAG-UCC
LOC139180748
MTA2
EML3
ROM1
B3GAT3
GANAB
INTS5
CSKMT
C29H11orf98
LOC139180818
LBHD1
UQCC3
UBXN1
LRRN4CL
BSCL2
GNG3
HNRNPUL2
TTC9C
ZBTB3
POLR2G
LOC139180716
TAF6L
TMEM179B
TMEM223
NXF1
STX5
TEX54
WDR74
LOC139180792
LOC109554616
LOC139180816
LOC139180815
LOC139180813
LOC139180808
LOC139180817
LOC139180809
LOC139180810
LOC139180812
LOC139180806
SLC3A2
LOC139180715
CHRM1
LOC109554111
TRNAE-UUC
LOC109554208
SLC22A8
LOC109554259
LOC109554666
LOC139180684
LOC109554215
LOC109554662
LOC109554663
LOC139180725
LOC109554113
LOC109554582
LOC109554650
PLAAT5
LGALS12
LOC109554115
LOC109554185
LOC139180685
LOC139180633
LOC139180686
LOC109554705
LOC109554337
ATL3
RTN3
ZFTA
SPINDOC
MARK2
RCOR2
NAA40
COX8A
OTUB1
MACROD1
LOC109554329
FLRT1
STIP1
FERMT3
TRPT1
NUDT22
DNAJC4
VEGFB
FKBP2
PPP1R14B
PLCB3
BAD
GPR137
KCNK4
CATSPERZ
ESRRA
TRMT112
PRDX5
CCDC88B
RPS6KA4
SLC22A11
SLC22A12
NRXN2
RASGRP2
PYGM
SF1
LOC139180741
MAP4K2
MEN1
TRNAE-CUC
CDC42BPG
LOC139180603
EHD1
ATG2A
PPP2R5B
GPHA2
MAJIN
BATF2
ARL2
SNX15
SAC3D1
NAALADL1
CDCA5
ZFPL1
TMEM262
VPS51
LOC139180743
TM7SF2
ZNHIT2
FAU
MRPL49
SYVN1
SPDYC
CAPN1
LOC109554247
POLA2
CDC42EP2
DPF2
TIGD3
SLC25A45
FRMD8
LOC109554305
LOC139180696
LOC139180651
SCYL1
LTBP3
ZNRD2
LOC139180701
FAM89B
EHBP1L1
KCNK7
MAP3K11
PCNX3
TRNAE-UUC
SIPA1
RELA
LOC139180702
LOC109554537
KAT5
RNASEH2C
AP5B1
OVOL1
LOC109554234
LOC139180652
CFL1
LOC139180653
MUS81
EFEMP2
CTSW
FIBP
FOSL1
CCDC85B
C29H11orf68
DRAP1
LOC139180738
TSGA10IP
SART1
EIF1AD
BANF1
CST6
CATSPER1
GAL3ST3
SF3B2
PACS1
KLC2
LOC139180675
RAB1B
CNIH2
YIF1A
TMEM151A
CD248
RIN1
BRMS1
B4GAT1
TRNAS-GCU
LOC139180801
SLC29A2
NPAS4
MRPL11
TRNAE-CUC
PELI3
DPP3
BBS1
ZDHHC24
ACTN3
CTSF
CCDC87
CCS
RBM14
RBM4
LOC109554466
LOC139180589
SPTBN2
RCE1
LOC109554514
PC
LRFN4
LOC139180590
C29H11orf86
SYT12
RHOD
KDM2A
TRNAS-GGA
GRK2
ANKRD13D
SSH3
LOC109554543
RAD9A
TRNAG-UCC
POLD4
CLCF1
PPP1CA
TBC1D10C
CARNS1
LOC139180602
RPS6KB2
PTPRCAP
CORO1B
GPR152
CABP4
TMEM134
AIP
PITPNM1
CDK2AP2
CABP2
GSTP1
LOC109554615
NDUFV1
LOC109554142
NUDT8
TBX10
LOC109554325
UNC93B1
ALDH3B1
NDUFS8
TCIRG1
CHKA
KMT5B
C29H11orf24
LOC139180777
LOC139180776
LRP5
LOC139180687
PPP6R3
GAL
TESMIN
CPT1A
MRPL21
IGHMBP2
LOC139180714
LOC109553966
LOC109554148
MRGPRF
TPCN2
SMIM38
LOC139180592
LOC139180641
LOC139180642
TRNAR-CCU
LTO1
CCND1
FGF19
FGF4
FGF3
LOC139180599
ANO1
FADD
PPFIA1
CTTN
LOC139180688
SHANK2
LOC139180754
LOC139180665
DHCR7
NADSYN1
LOC109554152
MRGPRG
OSBPL5
LOC139180672
LOC109554651
LOC109554184
LOC139180795
CARS1
NAP1L4
PHLDA2
SLC22A18
CDKN1C
KCNQ1
LOC139180554
LOC139180570
TRPM5
TSSC4
CD81
LOC109554675
LOC139180616
TSPAN32
ASCL2
TH
INS
IGF2
LOC109554549
MRPL23
LOC109554635
TNNT3
PRR33
LSP1
TNNI2
SYT8
CTSD
IFITM10
LOC139180729
LOC139180557
DUSP8
MOB2
BRSK2
LOC139180697
LOC139180647
TOLLIP
LOC139180689
LOC139180732
LOC139180690
MUC2
LOC139180692
AP2A2
CHID1
TSPAN4
POLR2L
CD151
CRACR2B
PNPLA2
RPLP2
LOC139180824
PIDD1
SLC25A22
CEND1
GATD1
TALDO1
LOC139180596
EPS8L2
TMEM80
LOC139180775
DEAF1
LOC139180774
DRD4
SCT
CDHR5
IRF7
PHRF1
RASSF7
LMNTD2
LRRC56
HRAS
LOC139180630
LOC139180629
RNH1
PTDSS2
ANO9
SIGIRR
PKP3
B4GALNT4
LOC139180737
LOC139180735
LOC139180736
LOC139180658
LOC109576769
LOC139180656
PGGHG
NLRP6
LOC139180612
PSMD13
SIRT3
RIC8A
BET1L
CIMAP1A
SCGB1C1
LOC139180617
KLHL4
LOC139181205
LOC139181719
SLC6A14
LOC139181156
AGTR2
TRNAG-GCC
CT83
TRNAS-GGA
TRNAW-CCA
KLHL13
LOC139181211
LOC139181763
LOC139180905
WDR44
DOCK11
LOC139181212
IL13RA1
LOC139181810
TRNAC-ACA
ZCCHC12
LOC139181669
LONRF3
CT47C1
KIAA1210
PGRMC1
LOC139180898
SLC25A43
TRNAE-UUC
SLC25A5
STEEP1
UBE2A
NKRF
SEPTIN6
LOC139181807
SOWAHD
RPL39
LOC139181797
UPF3B
RNF113A
NDUFA1
AKAP14
NKAP
LOC139180941
LOC139181309
LOC139180915
LOC139180946
LOC139181093
LOC139181411
LOC139180990
LOC139181170
LOC139181219
ZBTB33
TMEM255A
LOC139181220
ATP1B4
LOC139181002
LOC139176085
LAMP2
TRNAW-CCA
TRNAG-CCC
CUL4B
MCTS1
C1GALT1C1
LOC139181316
TRNAC-GCA
TRNAG-CCC
LOC139181632
LOC139181444
LOC139181431
LOC139181655
LOC139181458
LOC139181636
LOC139181224
LOC139181451
TRNAC-GCA
GRIA3
THOC2
LOC139181840
XIAP
LOC139181129
LOC139181802
STAG2
LOC139181012
TRNAA-CGC
SH2D1A
TENM1
TRNAY-GUA
TEX13D
TRNAE-UUC
TRNAS-AGA
TRNAQ-UUG
LOC109555010
LOC139181387
LOC139181240
LOC139181266
LOC139181262
LOC139181263
LOC139181267
LOC139181261
LOC139181265
LOC139180963
LOC109554757
PRR32
LOC139181248
LOC139181004
LOC139180899
TRNAR-ACG
LOC109555571
SMARCA1
LOC139181821
OCRL
APLN
TRNAC-ACA
XPNPEP2
LOC109555451
SASH3
ZDHHC9
LOC109555119
UTP14A
BCORL1
ELF4
AIFM1
RAB33A
ZNF280C
LOC139180967
SLC25A14
GPR119
RBMX2
LOC139181346
ENOX2
TRNAC-GCA
TRNAS-GGA
LOC139181007
TRNAS-GGA
ARHGAP36
LOC139181255
LOC139181711
LOC139181837
IGSF1
LOC139181625
LOC139181434
LOC139181845
LOC109554762
LOC109555115
LOC109554763
STK26
FRMD7
RAP2C
MBNL3
LOC139181764
HS6ST2
USP26
GPC4
GPC3
LOC139181754
LOC109554768
TRNAG-CCC
CCDC160
PHF6
LOC139181860
HPRT1
PLAC1
TRNAE-UUC
PABIR2
LOC139181825
LOC139181824
LOC139181772
LOC109554993
MOSPD1
LOC109555531
LOC109555460
LOC139180989
LOC139180922
LOC139180932
LOC139180933
LOC109555245
LOC109555375
LOC109554771
LOC139181317
LOC139181318
LOC139181368
LOC139181369
ZNF449
LOC139181082
LOC139181079
LOC139181081
LOC139181083
TRNAH-AUG
INTS6L
LOC139181276
LOC139181640
MMGT1
SLC9A6
FHL1
MAP7D3
ADGRG4
BRS3
HTATSF1
VGLL1
LOC139181100
CD40LG
ARHGEF6
TRNAW-CCA
RBMX
LOC139181798
LOC109555483
GPR101
ZIC3
LOC139181725
LOC109555000
LOC139181806
FGF13
LOC139181644
LOC109555252
F9
MCF2
ATP11C
LOC139181733
LOC139181135
LOC139180927
LOC139181241
LOC139181207
LOC139181470
LOC139181297
LOC139181215
HAPSTR2
SOX3
LOC139181117
LOC139181403
LOC139181623
LOC139180900
LDOC1
LOC109554781
LOC139181279
LOC139181436
LOC139181864
TRNAW-CCA
SLITRK4
LOC109554782
LOC139181849
SLITRK2
LOC139181360
LOC139181472
TRNAC-ACA
LOC109555131
LOC139181088
LOC139181760
LOC139181099
FMR1
FMR1NB
AFF2
LOC109554784
IDS
EOLA1
LOC109555098
TRNAC-GCA
TMEM185A
TRNAY-AUA
LOC139181402
LOC109554796
LOC139181186
LOC139181702
LOC139181701
LOC139181473
LOC139181160
LOC139181475
EOLA2
LOC109554791
LOC139181477
LOC109554794
LOC139181247
LOC139181478
LOC139181479
LOC139180860
LOC139181139
LOC139181480
LOC139181481
LOC139181377
MAMLD1
LOC139181378
MTM1
MTMR1
CD99L2
HMGB3
GPR50
VMA21
LOC139181457
LOC139181852
PASD1
LOC109554797
PRRG3
FATE1
CNGA2
LOC139181482
GABRE
MAGEA10
GABRA3
GABRQ
LOC109554799
CETN2
NSDHL
ZNF185
LOC139181390
PNMA5
LOC139181264
LOC139181405
LOC139181686
LOC139181685
LOC139181313
LOC109555025
LOC139180887
LOC109555287
SPRY3
TRNAS-GGA
TMLHE
LOC139181322
CLIC2
LOC139181707
RAB39B
VBP1
LOC139181486
BRCC3
CMC4
MTCP1
FUNDC2
F8
LOC139181801
F8A1
H2AB1
SMIM9
MPP1
DKC1
LOC139181800
GAB3
LOC139181388
LOC139181343
LOC139181345
LOC139181312
LOC139180940
ZNF275
PNMA6E
ZFP92
TREX2
HAUS7
ECMX
BGN
ATP2B3
CCNQ
DUSP9
PNCK
LOC139181796
SLC6A8
TRNAG-GCC
BCAP31
LOC139181859
ABCD1
PLXNB3
SRPK3
IDH3G
SSR4
PDZD4
LOC109555480
L1CAM
AVPR2
ARHGAP4
NAA10
RENBP
HCFC1
TMEM187
LOC139181096
IRAK1
LOC139181724
MECP2
LOC109555561
TEX28
LOC109554744
TKTL1
FLNA
LOC139180891
EMD
RPL10
LOC139181793
DNASE1L1
TAFAZZIN
LOC109554737
ATP6AP1
GDI1
FAM50A
PLXNA3
LAGE3
UBL4A
SLC10A3
FAM3A
G6PD
IKBKG
LOC139181452
LOC139181453
LOC139180902
LOC139181206
LOC139181792
LOC139181039
LOC139181214
LOC139181349
LOC139181191
LOC139181253
LOC139181138
LOC139181104
LOC139181123
LOC139181124
LOC139181490
LOC139181208
LOC109561910
LOC139181491
LOC139181044
LOC139181492
LOC139181024
LOC139181493
LOC139181089
LOC139181494
LOC139181026
LOC139181495
LOC139181042
LOC139181496
LOC139181049
LOC139181497
LOC139181133
LOC139181168
LOC139180982
LOC139181499
LOC139181008
LOC139180869
LOC139181500
LOC139180912
LOC109554802
LOC139181094
LOC139181300
LOC139181010
LOC139181149
LOC109555020
LOC139181709
PABPC5
PCDH11X
LOC139181336
TRNAC-ACA
LOC139181455
FAM133A
NAP1L3
LOC139180949
LOC139181778
LOC139181779
ERVFC1
TRNAC-ACA
LOC109555039
LOC139181132
LOC109555462
DIAPH2
LOC139181794
RPA4
LOC139181820
LOC139181508
LOC139181017
PCDH19
TNMD
TSPAN6
SRPX2
LOC109555109
LOC139181095
LOC139181688
LOC139181410
GPRASP3
GPRASP2
GPRASP1
ARMCX5
LOC109554821
LOC139181016
BEX5
ZMAT1
LOC139181046
LOC109555053
ARMCX2
ARMCX3
ARMCX6
ARMCX1
ARMCX4
HNRNPH2
GLA
RPL36A
BTK
TIMM8A
TAF7L
DRP2
CENPI
TRNAG-CCC
TMEM35A
TRMT2B
LOC109555111
ARL13A
LOC139181736
XKRX
TRNAE-UUC
TRNAW-CCA
NOX1
TRNAE-UUC
CSTF2
SYTL4
LOC139181167
LOC139181353
LOC139181293
LOC139181699
LOC139181052
LOC139181511
LOC139181385
LOC139181130
LOC139181513
LOC139181290
LOC139181659
LOC139181073
LOC139181323
LOC139181333
LOC139181294
LOC139181463
LOC139181698
LOC139181514
LOC139180972
LOC139181061
LOC139181062
LOC109554900
LOC139181226
LOC139181244
LOC139181245
BEX3
TCEAL9
TCEAL7
LOC109553208
LOC139181515
LOC139181661
LOC139181660
LOC139181656
LOC139180968
LOC139180861
LOC139181019
LOC139181166
TCEAL4
LOC109554828
TCEAL1
MORF4L2
TMEM31
LOC109555009
PLP1
RAB9B
TMSB15B
LOC139181846
LOC109555356
LOC109554827
LOC109555097
LOC139176016
LOC109555054
LOC139181231
LOC139181413
LOC139176015
SLC25A53
ZCCHC18
FAM199X
LOC139181235
ESX1
IL1RAPL2
TEX13A
LOC109555509
NRK
SERPINA7
LOC139181341
PWWP3B
LOC139181519
LOC109555062
LOC109554829
LOC139180897
LOC139181520
LOC139181063
LOC139180864
LOC139180863
LOC139180865
LOC139181177
RADX
RNF128
TBC1D8B
RIPPLY1
CLDN2
LOC139181372
MORC4
RBM41
NUP62CL
DNAAF6
TRNAY-AUA
FRMPD3
PRPS1
TRNAW-CCA
TSC22D3
NCBP2L
MID2
LOC139181722
LOC139181522
LOC139181723
VSIG1
PSMD10
ATG4A
COL4A6
LOC139181783
TRNAW-CCA
TRNAG-ACC
COL4A5
LOC139181861
LOC139181832
IRS4
LOC139181239
LOC109555057
GUCY2F
NXT2
KCNE5
ACSL4
LOC139181234
TMEM164
AMMECR1
LOC139181120
RTL9
CHRDL1
TRNAW-CCA
LOC139181340
LOC139181523
LOC139181749
TRNAW-CCA
LOC139181524
LOC139181430
LOC139181429
TRNAW-CCA
LOC139181525
LOC139181332
TRNAW-CCA
LOC109555396
LOC109555441
LOC139181526
LOC139181468
LOC139181469
TRNAW-CCA
LOC139181695
LOC139181694
TRNAW-CCA
LOC139181527
LOC139180866
LOC139181394
LOC139181393
TRNAW-CCA
LOC139181528
PAK3
LOC139181529
CAPN6
DCX
LOC139181819
SERTM2
LOC109554833
LOC109555229
LOC109555228
TRPC5
TRPC5OS
RTL4
LHFPL1
AMOT
HTR2C
TRNAC-ACA
LOC139181808
LOC139181773
LOC139181432
TRNAE-UUC
IL13RA2
LRCH2
LOC139181809
LOC139181260
PLS3
LOC139180882
LOC109555502
DACH2
LOC139181781
LOC139181847
TRNAS-GGA
CHM
POF1B
ZNF711
TRNAC-ACA
LOC139181459
APOOL
SATL1
LOC139180901
HDX
LOC139181858
RPS6KA6
LOC139181839
LOC139181750
CYLC1
TRNAW-CCA
POU3F4
LOC109554849
LOC139181710
LOC109554850
LOC109555535
SH3BGRL
HMGN5
BRWD3
TRNAG-CCC
LOC139181850
TENT5D
TRNAC-GCA
TBX22
LOC139181813
ITM2A
LOC139181198
GPR174
LOC139181690
LPAR4
TRNAC-GCA
RTL3
LOC139180969
CYSLTR1
TRNAC-GCA
LOC109554851
TAF9B
PGK1
ATP7A
COX7B
MAGT1
TRNAW-CCA
ATRX
FGF16
TRNAW-CCA
LOC139181757
PBDC1
MAGEE2
LOC139181005
LOC109564364
ZDHHC15
UPRT
ABCB7
NEXMIF
LOC139181855
RLIM
SLC16A2
ZCCHC13
LOC109555334
LOC109555238
CHIC1
CDX4
LOC139181542
LOC109555542
LOC139180886
PHKA1
HDAC8
LOC139181856
TRNAW-CCA
LOC139180976
CITED1
LOC109555393
ERCC6L
PIN4
NHSL2
RTL5
LOC139181843
LOC109565266
LOC109555124
LOC109555099
LOC139180992
LOC139180960
CXCR3
GCNA
OGT
TAF1
TRNAS-GGA
LOC139181543
LOC109555416
ITGB1BP2
LOC139181780
NONO
ZMYM3
GJB1
LOC109555522
TRNAC-ACA
LOC109555521
NLGN3
MED12
LOC139181296
IL2RG
CXHXorf65
FOXO4
SNX12
LOC139181246
TRNAC-ACA
SLC7A3
TEX11
TRNAC-ACA
LOC139181814
LOC139181804
LOC139181805
DLG3
LOC109555341
GDPD2
KIF4A
PDZD11
ARR3
P2RY4
AWAT1
DGAT2L6
IGBP1
OTUD6A
AWAT2
EDA
NALF2
PJA1
EFNB1
STARD8
YIPF6
LOC139181854
OPHN1
TRNAF-GAA
AR
LOC139181389
LOC139180895
EDA2R
TRNAC-GCA
LOC139181125
TRNAC-GCA
CHST7
SLC9A7
RP2
JADE3
RGN
TRNAE-UUC
NDUFB11
RBM10
UBA1
CDK16
USP11
ZNF157
ZNF41
ARAF
SYN1
TIMP1
LOC109554977
CFP
ELK1
UXT
LOC139181289
LOC109555032
LOC109555033
LOC139181283
LOC109554881
LOC139181857
ZNF182
LOC139181287
SZRD1
LOC139181286
LOC139181547
LOC139181285
LOC139180945
SLC38A5
FTSJ1
PORCN
EBP
TBC1D25
LOC109555387
RBM3
WDR13
LOC139181113
LOC139181862
TRNAE-UUC
WAS
SUV39H1
LOC139181111
LOC109555068
GLOD5
LOC139181112
GATA1
HDAC6
ERAS
PCSK1N
TIMM17B
PQBP1
SLC35A2
PIM2
OTUD5
KCND1
GRIPAP1
TFE3
LOC139181795
CCDC120
PRAF2
WDR45
LOC139181548
GPKOW
MAGIX
PLP2
PRICKLE3
SYP
CACNA1F
CCDC22
FOXP3
PPP1R3F
USP27X
CLCN5
TRNAS-GGA
AKAP4
CCNB3
DGKK
TRNAC-ACA
LOC109555146
SHROOM4
LOC139181784
TRNAG-UCC
BMP15
LOC109554982
NUDT11
LOC139181708
GSPT2
TRNAS-GGA
MAGED1
LOC139181446
LOC139181816
LOC139181445
LOC139181817
LOC139181140
LOC139181278
LOC139181367
LOC139180991
LOC139180983
LOC139181440
LOC139181251
LOC139181689
LOC139181664
LOC139181441
LOC139181442
LOC139181386
LOC139181696
LOC139181697
LOC139181704
LOC139181324
LOC139181731
LOC139181752
LOC139181751
LOC139181137
LOC139181649
LOC139181381
LOC109566141
LOC139181648
LOC139181718
LOC139180999
LOC139181030
LOC139181068
LOC139181161
LOC139181666
LOC139181667
LOC139181645
LOC139181646
GPR173
TSPYL2
KDM5C
IQSEC2
LOC139181382
SMC1A
RIBC1
HSD17B10
LOC139181145
HUWE1
PHF8
LOC139181785
FAM120C
LOC139181060
WNK3
LOC139181799
TSR2
FGD1
LOC139180875
LOC109554896
GNL3L
LOC109554968
ITIH6
MAGED2
LOC139181815
TRO
LOC139181818
PFKFB1
APEX2
ALAS2
LOC139181692
FOXR2
RRAGB
KLF8
TRNAE-UUC
LOC139181863
UBQLN2
NBDY
SPIN3
LOC139181672
LOC139181706
LOC139181134
LOC139181555
HEPH
VSIG4
LOC139181195
MSN
LAS1L
ZC3H12B
ZC4H2
LOC109555128
MTMR8
TRNAS-GGA
LOC139181789
ASB12
AMER1
ARHGEF9
LOC139181086
SPIN4
LOC139181557
LOC139181558
LOC139181406
LOC139181407
LOC139181037
LOC139181304
ZNF674
LOC139181031
LOC139181755
LOC139181342
DIPK2B
KDM6A
LOC139181743
DUSP21
TRNAC-GCA
TRNAG-CCC
FUNDC1
TRNAG-CCC
EFHC2
TRNAC-GCA
NDP
TRNAG-CCC
MAOB
MAOA
LOC109555024
LOC139180888
PPP1R2C
LOC139181029
LOC109554739
LOC139181786
TRNAK-UUU
CASK
GPR82
GPR34
TRNAG-UCC
NYX
DDX3X
TRNAG-CCC
USP9X
TRNAC-GCA
TRNAE-UUC
MED14
CXHXorf38
MPC1L
ATP6AP2
LOC139181070
LOC139181356
LOC139180926
LOC139181327
BCOR
LOC139181328
LOC139180906
LOC139180892
LOC139180893
LOC139181126
LOC139181252
MID1IP1
LOC139180935
TSPAN7
LOC139181189
OTC
RPGR
SRPX
SYTL5
H2AL3
LOC139181842
DYNLT3
CYBB
XK
LANCL3
LOC139181715
LOC139181562
PRRG1
LOC139181564
TRNAG-CCC
LOC139181078
LOC139181569
LOC139181762
CFAP47
LOC139181570
LOC139181015
LOC139181571
LOC109554911
TRNAH-AUG
LOC109554912
LOC139181291
TMEM47
LOC109555554
LOC139181572
DMD
LOC139180885
TRNAR-ACG
TAB3
TRNAC-ACA
GK
TASL
LOC139181790
LOC139180918
TRNAG-UCC
NR0B1
MAGEB1
LOC139180930
LOC139181074
LOC139181579
LOC139181033
LOC139180925
LOC139181148
LOC139180944
LOC139180929
LOC139181114
LOC139181236
LOC139180948
LOC139181583
LOC139181584
LOC139181259
LOC139181586
LOC139180936
LOC139181022
LOC139181588
LOC139181589
LOC139181590
LOC139181225
LOC139181001
LOC139181203
LOC139180947
IL1RAPL1
TRNAK-CUU
TRNAS-GGA
LOC139181196
TRNAV-CAC
LOC109561118
LOC109561119
LOC109561120
LOC139181009
TRNAC-ACA
LOC139181838
LOC139181329
LOC109555005
LOC139181595
LOC139181596
LOC139181598
LOC139181118
LOC139180997
LOC139181199
LOC139181600
LOC109554927
LOC139181364
LOC139181601
LOC139181602
LOC109555558
LOC139181603
LOC109555046
LOC139180957
LOC109554922
LOC139181604
LOC139180979
LOC109555529
LOC139181739
LOC139181740
LOC109554925
LOC109554932
LOC109554933
LOC139181609
LOC139181791
LOC109555064
LOC139181154
LOC139181769
LOC109554937
ARX
POLA1
LOC139181803
PCYT1B
LOC139181811
LOC109555419
PDK3
LOC109555373
ZFX
LOC139181774
EIF2S3
KLHL15
CXHXorf58
APOO
LOC139181077
SAT1
TRNAE-UUC
ACOT9
PRDX4
PTCHD1
DDX53
LOC139181238
PHEX
LOC139181851
SMS
LOC109555559
MBTPS2
SMPX
KLHL34
CNKSR2
TRNAC-GCA
LOC139181853
RPS6KA3
EIF1AX
MAP7D2
TRNAG-CCC
BCLAF3
SH3KBP1
MAP3K15
PDHA1
TRNAW-CCA
TRNAG-UCC
TRNAG-UCC
ADGRG2
PHKA2
PPEF1
TRNAV-UAC
TRNAF-GAA
TRNAF-GAA
TRNAF-GAA
TRNAF-GAA
TRNAF-GAA
TRNAV-GAC
RS1
CDKL5
TRNAR-GCG
SCML2
TRNAY-GUA
BEND2
TRNAC-GCA
TRNAS-GGA
RAI2
SCML1
NHS
TRNAW-CCA
LOC109554814
REPS2
LOC139181775
LOC139180987
RBBP7
TXLNG
LOC139181758
SYAP1
CTPS2
TRNAC-ACA
S100G
TRNAC-GCA
LOC139181822
GRPR
LOC139181770
LOC139180896
AP1S2
ZRSR2
LOC109555182
CA5B
LOC139181298
CLTRN
LOC139181299
ACE2
BMX
PIR
VEGFD
LOC139180964
PIGA
ASB11
ASB9
TRNAG-CCC
MOSPD2
FANCB
GLRA2
LOC139181844
GEMIN8
LOC139180921
GPM6B
OFD1
LOC139181756
TRAPPC2
RAB9A
LOC109555266
EGFL6
LOC139181188
LOC139181610
LOC139181612
LOC139181759
LOC139181273
LOC139181272
LOC139181765
LOC139181465
LOC139181467
TRNAY-GUA
LOC109555200
LOC139181768
LOC139181761
LOC109554954
LOC139180973
LOC109555202
LOC109554934
LOC109554923
LOC109555519
LOC139181766
LOC139181028
TMSB4X
TLR8
TLR7
PRPS2
FRMPD4
TRNAD-GUC
LOC139181848
MSL3
LOC139180878
ARHGAP6
AMELX
HCCS
LOC139181098
MID1
LOC139181311
CLCN4
WWC3
LOC109554959
LOC139181841
CLDN34
SHROOM2
GPR143
TBL1X
LOC109555807
LOC139181616
LOC139181729
TRNAC-GCA
LOC139181730
LOC139181115
ANOS1
LOC139181630
LOC139181631
LOC139181782
TRNAE-UUC
PNPLA4
TRNAC-GCA
TRNAC-ACA
LOC139181776
STS
LOC139181045
PUDP
TRNAG-CCC
LOC139181642
NLGN4X
LOC139181767
LOC139180876
LOC139181737
LOC139181738
TRNAC-GCA
LOC139181067
LOC139181066
LOC139181023
LOC139181271
LOC139180962
LOC139181254
LOC139180889
LOC139181103
LOC139181102
LOC139181618
TRNAW-CCA
TRNAC-ACA
LOC139181619
PRKX
MXRA5
ARSH
ARSL
DPPA5
ARSD
GYG2
XG
CD99
LOC139181173
LOC139181172
LOC139181621
LOC139181622
DHRSX
ZBED1
LOC139181823
LOC139181242
ASMT
AKAP17A
P2RY8
LOC139181627
ASMTL
LOC139181679
SLC25A6
IL3RA
LOC139181684
LOC139181683
CSF2RA
CRLF2
SHOX
LOC139181159
PPP2R3B
GTPBP6
PLCXD1
LOC109557786
LOC139181977
LOC109557780
LOC139181975
LOC139176084
LOC109557778
LOC139181981
LOC139181985
LOC139181986
LOC139181983
LOC139181993
LOC139181987
LOC139181994
LOC139181990
LOC139181991
LOC139181988
LOC139181996
LOC139182004
LOC139182007
LOC139182000
LOC139182008
LOC139182005
LOC139181999
LOC139182003
LOC139182006
LOC139182001
LOC139182009
LOC139182002
LOC109571914
LOC139182023
LOC109571797
LOC139182019
LOC139182021
LOC139182010
LOC139182020
LOC139182011
LOC139182018
LOC139182022
LOC139182012
LOC139182013
LOC139182014
LOC139182016
LOC139182017
LOC109554738
LOC139182027
LOC139182030
LOC139182034
LOC139182031
LOC139182035
LOC139182033
LOC139182032
LOC139182037
LOC109568580
LOC109555044
LOC139182038
LOC109575116
LOC109578038
LOC139182040
LOC139182047
LOC139182067
LOC109578790
LOC139182046
LOC109575115
LOC139182041
LOC139182043
LOC139182042
LOC139182071
LOC109554874
LOC139182074
LOC139182073
LOC139182072
LOC139182076
LOC139182075
LOC139182077
LOC139182078
LOC139182080
LOC139182081
LOC139182079
LOC139182082
LOC139182092
LOC139182090
LOC139182085
LOC139182087
LOC139182083
LOC139182084
LOC109571908
LOC139182096
LOC139182093
LOC139182097
LOC139182094
LOC139182095
TRNAW-CCA
TRNAC-ACA
LOC139182100
LOC139182102
LOC139182109
LOC139182110
LOC139182112
LOC139182107
LOC139182105
LOC139182103
LOC139182111
LOC139182114
LOC139182108
LOC139182113
