# Supplementary material for: Genome-wide characterization of copy number variants and their functional relevance in indigenous draught cattle of South Asia
Source: PLoS One. 2026 Jul 13;21(7):e0353468. doi: 10.1371/journal.pone.0353468 (PMC13362094; doi:10.1371/journal.pone.0353468)
Supplement: S4 File — (XLSX) [file pone.0353468.s004.xlsx]

## Sheet: ALL_CNVRs_GOBP
ALL_CNVRS_GOBP_FDR<0.01_FE>2.5
Pathway	Enrichment_FDR	nGenes	Pathway_Genes	Fold_Enrichment	URL	Genes
GO:0060907 positive regulation of macrophage cytokine production	0.00043602	12	17	3.37296	http://amigo.geneontology.org/amigo/term/GO:0060907	PLCG2 TLR4 CARD9 TLR3 SEMA7A SIRT1 CD74 RIPK2 WNT5A NOD2 MAPKAPK2 NOD1
GO:0014807 regulation of somitogenesis	0.00197236	6	6	4.77836	http://amigo.geneontology.org/amigo/term/GO:0014807	CDX2 DMRT2 CDX1 NOTCH1 DLL1 LFNG
GO:1904415 regulation of xenophagy	0.00247632	7	8	4.18107	http://amigo.geneontology.org/amigo/term/GO:1904415	RNF31 LRSAM1 RIPK2 OPTN TBK1 NOD2 NOD1
GO:1904417 positive regulation of xenophagy	0.00247632	7	8	4.18107	http://amigo.geneontology.org/amigo/term/GO:1904417	RNF31 LRSAM1 RIPK2 OPTN TBK1 NOD2 NOD1
GO:0090218 positive regulation of lipid kinase activity	0.00269143	14	25	2.67588	http://amigo.geneontology.org/amigo/term/GO:0090218	CDC42 PDGFRB VAV2 PTK2B FGFR3 CCL21 FGR CCL19 EPHA8 PIK3R4 NOD2 EEF1A2 VAV3 CD81
GO:0097106 postsynaptic density organization	0.00339652	10	15	3.18557	http://amigo.geneontology.org/amigo/term/GO:0097106	RELN IL1RAP CBLN1 SLITRK3 TMEM108 NLGN2 SYNGAP1 CDH2 NLGN1 GRID2
GO:0061081 positive regulation of myeloid leukocyte cytokine production involved in immune response	0.00387307	13	23	2.70081	http://amigo.geneontology.org/amigo/term/GO:0061081	PLCG2 KIT TLR4 CARD9 TLR3 SEMA7A SIRT1 CD74 RIPK2 WNT5A NOD2 MAPKAPK2 NOD1
GO:0010934 macrophage cytokine production	0.00430311	14	26	2.57296	http://amigo.geneontology.org/amigo/term/GO:0010934	PLCG2 CUEDC2 AXL TLR4 CARD9 TLR3 SEMA7A SIRT1 CD74 RIPK2 WNT5A NOD2 MAPKAPK2 NOD1
GO:0010935 regulation of macrophage cytokine production	0.00430311	14	26	2.57296	http://amigo.geneontology.org/amigo/term/GO:0010935	PLCG2 CUEDC2 AXL TLR4 CARD9 TLR3 SEMA7A SIRT1 CD74 RIPK2 WNT5A NOD2 MAPKAPK2 NOD1
GO:0030279 negative regulation of ossification	0.00430311	14	26	2.57296	http://amigo.geneontology.org/amigo/term/GO:0030279	SMAD6 ECM1 PTK2B LTBP3 CHSY1 SMAD7 CALCR SRGN BCL2 TGFB1 NOTCH1 FGF23 RFLNA SOX9
GO:0001574 ganglioside biosynthetic process	0.00452405	9	13	3.3081	http://amigo.geneontology.org/amigo/term/GO:0001574	B4GALNT1 ST8SIA3 B4GALT5 ST3GAL3 ST8SIA4 B3GALT4 ST6GALNAC6 ST8SIA2 ST3GAL2
GO:0070168 negative regulation of biomineral tissue development	0.00456818	11	18	2.92011	http://amigo.geneontology.org/amigo/term/GO:0070168	HEY2 ECM1 PTK2B LTBP3 SRGN GAS6 TGFB1 NOTCH1 FGF23 RFLNA SOX9
GO:0043552 positive regulation of phosphatidylinositol 3-kinase activity	0.00552906	12	21	2.73049	http://amigo.geneontology.org/amigo/term/GO:0043552	CDC42 PDGFRB VAV2 PTK2B FGFR3 CCL21 FGR CCL19 EPHA8 PIK3R4 NOD2 VAV3
GO:0032495 response to muramyl dipeptide	0.00641144	10	16	2.98648	http://amigo.geneontology.org/amigo/term/GO:0032495	ARHGEF2 IRF5 CARD9 JAG1 RELA RIPK2 NOD2 NOTCH1 NOD1 INAVA
GO:0099084 postsynaptic specialization organization	0.00641144	10	16	2.98648	http://amigo.geneontology.org/amigo/term/GO:0099084	RELN IL1RAP CBLN1 SLITRK3 TMEM108 NLGN2 SYNGAP1 CDH2 NLGN1 GRID2
GO:0044331 cell-cell adhesion mediated by cadherin	0.007759	11	19	2.76642	http://amigo.geneontology.org/amigo/term/GO:0044331	FER PPM1F PLEKHA7 FLOT1 PTPRU WNT5A CDH2 NOTCH1 CDHR2 NOTCH4 WNT3A
GO:0110150 negative regulation of biomineralization	0.007759	11	19	2.76642	http://amigo.geneontology.org/amigo/term/GO:0110150	HEY2 ECM1 PTK2B LTBP3 SRGN GAS6 TGFB1 NOTCH1 FGF23 RFLNA SOX9
GO:0060080 inhibitory postsynaptic potential	0.00790095	6	7	4.09574	http://amigo.geneontology.org/amigo/term/GO:0060080	NPAS4 ADORA2A NLGN2 INSYN1 GRIK2 DRD4
GO:0071493 cellular response to UV-B	0.00790095	6	7	4.09574	http://amigo.geneontology.org/amigo/term/GO:0071493	HYAL1 HYAL2 MME MFAP4 STK11 HYAL3

## Sheet: ALL_CNVRs_KEGG
All_CNVRS_KEGG_FDR<0.01_FE>2
Pathway	FDR	nGenes	Pathway_Genes	Fold_Enrichment	URL	Genes
Path:bta04724 Glutamatergic synapse	2.57983e-05	46	109	2.01656	http://www.genome.jp/kegg-bin/show_pathway?bta04724	GNB2 GNG2 GNG3 ADCY7 GNAI1 GNAI2 ITPR2 PLCB4 PRKCA PRKACA CACNA1A GRK2 PPP3CA PLCB1 ITPR1 SLC38A3 MAPK1 PLA2G4B ADCY5 HOMER3 PLCB2 GNG11 SHANK3 GNG13 SLC17A7 PLD2 PLA2G4A KCNJ3 PLA2G4E DLGAP1 SLC38A1 GNG14 GRM6 GRIA4 GRIK3 GRIK1 GRIN2C GRM7 GRIK5 GRM8 GRM1 GRM3 GRIK2 GRIN3B GNG7 SHANK2
Path:bta04928 Parathyroid hormone synthesis secretion and action	3.16285e-05	44	104	2.02161	http://www.genome.jp/kegg-bin/show_pathway?bta04928	SLC34A3 MEF2D BCL2 ADCY7 BGLAP GNA11 GNAI1 GNAI2 ITPR2 PLCB4 PRKCA PRKACA MMP16 MMP15 PLCB1 ITPR1 MAPK1 RHOA RXRB GATA3 GNA13 ADCY5 RXRA PTH1R PLCB2 ATF4 RXRG CREB3L3 CREB3L1 ARHGEF1 TNFSF11 ATF6B GNA12 JUND PLD2 PDE4C FGF23 MMP25 MAFB MAP2K1 BRAF PDE4D CYP27B1 SP1
Path:bta04730 Long-term depression	5.85252e-05	28	57	2.34726	http://www.genome.jp/kegg-bin/show_pathway?bta04730	RYR1 HRAS GNAZ GNA11 GNAI1 GNAI2 IGF1R ITPR2 PLCB4 PRKCA PRKG1 CACNA1A PLCB1 ITPR1 MAPK1 PLA2G4B GNA13 PLCB2 MAP2K2 GNA12 PLA2G4A PLA2G4E MAP2K1 PRKG2 BRAF GRID2 GRM1 GUCY1A2
Path:bta04929 GnRH secretion	5.85252e-05	29	60	2.30954	http://www.genome.jp/kegg-bin/show_pathway?bta04929	HCN2 HRAS CACNA1S AKT1 GNA11 ITPR2 PLCB4 PRKCA PIK3R2 CACNA1G CACNA1H CACNA1I PLCB1 ITPR1 MAPK1 KCNN2 KCNN1 PIK3CD PLCB2 MAP2K2 GABBR2 KCNJ3 KISS1R KCNJ11 MAP2K1 KCNN3 KCNN4 HCN1 KISS1
Path:bta04911 Insulin secretion	7.97457e-05	36	83	2.07254	http://www.genome.jp/kegg-bin/show_pathway?bta04911	CACNA1S ADCY7 GNA11 PLCB4 PRKCA RAB3A VAMP2 CAMK2G PRKACA ATP1B2 ATP1A3 PLCB1 KCNN2 KCNN1 ADCY5 CCKAR PLCB2 ATF4 CREB3L3 CREB3L1 ATF6B PCLO GLP1R ATP1B1 CAMK2B CAMK2A KCNJ11 KCNN3 KCNN4 RIMS2 RAPGEF4 RYR2 PDX1 ABCC8 SNAP25 GCK
Path:bta04370 VEGF signaling pathway	0.00119268	25	56	2.1332	http://www.genome.jp/kegg-bin/show_pathway?bta04370	HRAS PLCG2 AKT1 RAC1 PRKCA PIK3R2 PPP3CA RAC2 MAPK1 PIK3CD PLA2G4B MAP2K2 MAPK12 HSPB1 PLA2G4A PLA2G4E CDC42 MAP2K1 SHC2 BAD MAPKAPK3 SPHK1 MAPK11 RAC3 MAPKAPK2
Path:bta00512 Mucin type O-glycan biosynthesis	0.00288416	16	32	2.38918	http://www.genome.jp/kegg-bin/show_pathway?bta00512	B4GALT5 ST6GALNAC4 GCNT3 ST3GAL2 GALNT9 GALNT17 ST6GALNAC2 GALNT16 GALNT11 GALNT14 B3GNT6 GALNT18 GALNT2 GALNT15 GCNT4 B3GNT3

## Sheet: CORE_CNVRs_GOBP
Core_CNVRS_GOBP_FDR<0.01_FE>2.5
Pathway	FDR	nGenes	Pathway Genes	Fold_Enrichment	URL	Genes
GO:0098742 Cell-cell adhesion via plasma-membrane adhesion molecules	0.000572895	25	104	2.52276	https://amigo.geneontology.org/amigo/term/GO:0098742	CNTN6 LRRC4C ROBO1 CDH6 NLGN1 SLITRK1 ALCAM PTPRT CDH10 TENM4 UNC5D PCDH17 CDH7 PLXNB2 CDH4 SCARF2 CDH8 PTPRM SDK2 CDHR5 CBLN1 ATP2C1 FGFRL1 IGSF11 GATA5
GO:0051147 Regulation of muscle cell differentiation	0.00137929	22	91	2.53718	https://amigo.geneontology.org/amigo/term/GO:0051147	NFATC3 NFATC1 BMP10 KIT ENG RPL3L DKK1 NLN HDAC4 OR10J5 GSK3A PIEZO1 NOTCH1 NOTCH4 DLL1 MYOCD WNT3A SOX6 PTBP1 ATP11A HOPX BCL2
GO:0098773 Skin epidermis development	0.000700406	24	99	2.54417	https://amigo.geneontology.org/amigo/term/GO:0098773	CYSRT1 LAMA5 ABCA12 HPSE CELSR1 SOX18 PLEC ALOX12B ALOXE3 TP63 UGCG WNT5A FERMT1 NOTCH1 ALX4 DLL1 PKP3 FGF10 SOSTDC1 SLC39A7 TMEM79 INTU RELA BCL2
GO:0050770 Regulation of axonogenesis	0.00373439	18	72	2.62367	https://amigo.geneontology.org/amigo/term/GO:0050770	CHODL LRRC4C PLXNA1 ROBO1 RTN4R DSCAM STK11 PLXNB2 CDH4 BRSK1 SIPA1L1 SEMA3F WNT5A MEGF8 WNT3A EFNB3 MAP2K1 SLITRK1
GO:0099003 Vesicle-mediated transport in synapse	3.13746e-06	36	141	2.6795	https://amigo.geneontology.org/amigo/term/GO:0099003	SYT4 SYT5 SH3GL2 ATP6V1G3 ACTG1 SNAP25 CTBP1 SYNGR3 MKLN1 DNAJC5 RAPGEF4 ARC UNC13C ACTB NLGN1 ABCA13 CADPS2 AP2A2 ERC2 RAB7A PCDH17 RAB3A DVL1 SYT11 DNM1 BRSK1 DGKQ PCLO OSBPL2 AP2A1 NLGN2 SYN3 STXBP5 ARHGDIA DRD4 GRIK5
GO:0007411 Axon guidance	1.13145e-06	36	135	2.79859	https://amigo.geneontology.org/amigo/term/GO:0007411	LAMC2 CNTN6 SEMA3B LAMB1 RAC3 SEMA3D EFNA2 EFNB3 ALCAM NKX2-1 UNC5C MAPK8IP3 CHL1 DSCAM FEZF1 ROBO1 DVL1 CDH4 BCL11B SEMA3A SEMA3F WNT5A TBR1 PTPRM NFIB APBB2 MEGF8 NELL2 WNT3A DCC LHX4 EDNRA ISL1 RELN CSF1R CRPPA
GO:0099504 Synaptic vesicle cycle	5.76368e-06	32	120	2.79859	https://amigo.geneontology.org/amigo/term/GO:0099504	SYT4 SYT5 SH3GL2 ATP6V1G3 ACTG1 SNAP25 CTBP1 SYNGR3 DNAJC5 RAPGEF4 UNC13C ACTB NLGN1 ABCA13 CADPS2 AP2A2 ERC2 PCDH17 RAB3A DVL1 SYT11 DNM1 BRSK1 DGKQ PCLO OSBPL2 AP2A1 NLGN2 SYN3 STXBP5 ARHGDIA GRIK5
GO:0097485 Neuron projection guidance	5.37416e-07	37	137	2.83433	https://amigo.geneontology.org/amigo/term/GO:0097485	LAMC2 CNTN6 SEMA3B LAMB1 RAC3 SEMA3D EFNA2 EFNB3 ALCAM NKX2-1 UNC5C MAPK8IP3 CHL1 DSCAM FEZF1 PLXNA1 ROBO1 DVL1 CDH4 BCL11B SEMA3A SEMA3F WNT5A TBR1 PTPRM NFIB APBB2 MEGF8 NELL2 WNT3A DCC LHX4 EDNRA ISL1 RELN CSF1R CRPPA
GO:0051153 Regulation of striated muscle cell differentiation	0.00468111	15	55	2.86219	https://amigo.geneontology.org/amigo/term/GO:0051153	BMP10 RPL3L DKK1 NLN HDAC4 GSK3A PIEZO1 NOTCH1 DLL1 MYOCD WNT3A SOX6 ATP11A HOPX BCL2
GO:0036465 Synaptic vesicle recycling	0.00574566	12	39	3.22914	https://amigo.geneontology.org/amigo/term/GO:0036465	SYT5 SH3GL2 ACTG1 CTBP1 ACTB ABCA13 AP2A2 SYT11 DNM1 DGKQ AP2A1 NLGN1
GO:0140238 Presynaptic endocytosis	0.00468111	12	38	3.31411	https://amigo.geneontology.org/amigo/term/GO:0140238	SYT5 SH3GL2 ACTG1 CTBP1 ACTB ABCA13 AP2A2 SYT11 DNM1 DGKQ AP2A1 NLGN1
GO:0048488 Synaptic vesicle endocytosis	0.00367668	12	37	3.40368	https://amigo.geneontology.org/amigo/term/GO:0048488	SYT5 SH3GL2 ACTG1 CTBP1 ACTB ABCA13 AP2A2 SYT11 DNM1 DGKQ AP2A1 NLGN1
GO:0017156 Calcium-ion regulated exocytosis	0.000546306	14	40	3.67314	https://amigo.geneontology.org/amigo/term/GO:0017156	SYT4 SYT5 BAIAP3 CACNA1H SNAP25 RAPGEF4 CADPS2 RAB3A SYT11 RIMS1 NOTCH1 CBARP ZP4 HYAL3
GO:0009311 Oligosaccharide metabolic process	0.0012089	12	33	3.81625	https://amigo.geneontology.org/amigo/term/GO:0009311	TREH ST8SIA4 ST6GALNAC4 ST8SIA2 ST6GAL2 ST8SIA6 B4GALT1 ST6GALNAC6 SI NEU2 MGAM ST3GAL2
GO:0001573 Ganglioside metabolic process	0.00603505	8	19	4.41882	https://amigo.geneontology.org/amigo/term/GO:0001573	ST6GALNAC4 ST3GAL2 ST8SIA6 ST8SIA4 B3GALT4 ST6GALNAC6 ST8SIA2 NEU2
GO:1904862 Inhibitory synapse assembly	0.00419126	8	18	4.66431	https://amigo.geneontology.org/amigo/term/GO:1904862	GABRA2 GABRA1 GABRG2 SEMA4A NPAS4 GABRB2 NLGN2 CBLN1
GO:0010224 Response to uv-b	0.00276043	8	17	4.93868	https://amigo.geneontology.org/amigo/term/GO:0010224	HYAL2 MFAP4 RELA HYAL3 HYAL1 STK11 MAPK11 BCL2
GO:0071493 Cellular response to uv-b	0.00689102	6	11	5.72438	https://amigo.geneontology.org/amigo/term/GO:0071493	HYAL2 MFAP4 HYAL3 HYAL1 STK11 MAPK11
GO:0001574 Ganglioside biosynthetic process	0.00147475	7	12	6.12191	https://amigo.geneontology.org/amigo/term/GO:0001574	ST6GALNAC4 ST3GAL2 ST8SIA6 ST8SIA4 B3GALT4 ST6GALNAC6 ST8SIA2
GO:0021889 Olfactory bulb interneuron differentiation	0.00987147	5	8	6.55918	https://amigo.geneontology.org/amigo/term/GO:0021889	ROBO1 ATF5 ERBB4 WNT5A UNCX
GO:0097091 Synaptic vesicle clustering	0.000784047	7	11	6.67844	https://amigo.geneontology.org/amigo/term/GO:0097091	CTBP1 NLGN1 PCDH17 RAB3A PCLO NLGN2 SYN3
GO:0032253 Dense core granule localization	0.00468111	5	7	7.49621	https://amigo.geneontology.org/amigo/term/GO:0032253	BAIAP3 SNAP25 CADPS2 RAB3A PPFIA2
GO:0060080 Inhibitory postsynaptic potential	0.00468111	5	7	7.49621	https://amigo.geneontology.org/amigo/term/GO:0060080	NPAS4 NLGN2 INSYN1 GRIK2 DRD4
GO:0140588 Chromatin looping	0.00299716	4	4	10.4947	https://amigo.geneontology.org/amigo/term/GO:0140588	BRD2 RAD21 CTCF PCBP2

## Sheet: CORE_CNVRs_KEGG
Core_CNVRS_KEGG_FDR<0.01
Pathway	FDR	nGenes	Pathway Genes	Fold_Enrichment	URL	Genes
Path:bta04080 Neuroactive ligand-receptor interaction	0.000345045	56	303	1.93961	https://www.genome.jp/kegg-bin/show_pathway?bta04080	OPRL1 RLN3 GRID1 SCT NPB FSHR HRH1 EDNRA EDNRB INSL3 OPRM1 P2RY1 CHRNB1 GABRA2 GABRG2 PTGER2 AVPR1B HTR1B TACR3 HTR1A ADRA2C HTR1F LEPR GPR35 CCKAR PTGER1 PTGDR GCGR LYNX1 ADRA2B PAQR6 GABBR2 GLP1R OGFRL1 GABRR3 CALCRL NTSR1 KISS1R QRFPR GRIA4 NPFFR2 RXFP1 GRIK1 GRM7 CHRNA4 GRIK5 GRM8 ADRA1D GRM1 GABRG3 GRIK2 SLURP1 GABRA1 HRH4 HRH3
Path:bta04010 MAPK signaling pathway	0.00780113	43	242	1.86476	https://www.genome.jp/kegg-bin/show_pathway?bta04010	MAP2K5 HRAS KIT TP53 FGFR3 IGF1R CACNA1H CACNA1A FGF10 RAC2 DAXX ECSIT RELA MAP3K3 CSF1R NFATC1 TRAF2 MAPK12 MAP3K11 RPS6KA2 FGF22 FGF19 ERBB4 PLA2G4A PDGFRB GNG14 MAP2K1 PTPRR MAPK8IP3 MAPK7 IL1RAP TAB2 NFATC3 DUSP10 PDGFC EFNA2 MAPKAPK3 RRAS EFNA5 GADD45B MAPK11 RAC3 ERBB3

## Sheet: HALLIKAR_CNVRs_GOBP
HAL_CNVRS_GOBP_FDR<0.01_FE>1.5
Pathway	Enrichment_FDR	nGenes	Pathway_Genes	Fold_Enrichment	URL	Genes
GO:0009653 anatomical structure morphogenesis	0.000111184	91	1882	1.77654	http://amigo.geneontology.org/amigo/term/GO:0009653	TRPV4 SPINT2 NAXE TAF10 ILK EPHA2 PRKCA FAM20A NDST1 CDC42 PLXND1 SP6 AXL MATN1 STXBP1 SYNE3 WDR48 CSRNP1 VEZF1 PITX1 PLEKHO1 ADA CAMSAP1 FLNC HSP90AA1 ADGRB1 FGF6 KIRREL3 HCK CORO1C AQP3 PRKAR1A PLXNA1 BCL3 APOE SSBP3 HSPB1 CDX1 E2F4 NKD1 LDLR SMAD7 SMAD3 MMP15 ATP5F1B UNC5B ZP3 MYLK2 TCOF1 NECTIN2 DCHS1 PML TULP3 CCDC40 GAA EIF4A3 VHL MACROH2A1 POFUT1 DUOX2 RELT CAPRIN1 MIEF1 NYAP1 ATF4 F11R SI…
GO:1902531 regulation of intracellular signal transduction	0.000804095	59	1127	1.92345	http://amigo.geneontology.org/amigo/term/GO:1902531	TRPV4 PSD2 ILK EPHA2 OTUD7B NDST1 CDC42 MAD1L1 PDGFRB AXL SHANK2 NOL3 CLEC16A ADA HSP90AA1 C1QTNF1 CYLD CYTH1 IQGAP3 GARNL3 ITFG2 ARHGAP8 STYXL1 BCL3 CBLC KANK2 APOE HSPB1 TRADD CDK5RAP3 CYTH4 UNC5B MAPKBP1 CD74 SMPD1 PML FOXM1 SHC2 F11R SIPA1L3 PLAGL2 PUM1 IQSEC3 EDAR CAVIN3 EPHA8 ITPR1 DGKD MAP3K12 CYRIB NOD2 REN ARHGAP25 FGF23 SH3RF3 P2RY6 PRR5 EPHB2 ADRA2C
GO:0048583 regulation of response to stimulus	0.0035492	110	2688	1.50355	http://amigo.geneontology.org/amigo/term/GO:0048583	TIGAR TRPV4 PSD2 TARBP2 SKAP1 ILK EPHA2 PRKCA ZCWPW1 OTUD7B NDST1 CDC42 PCK1 NSMCE1 MAD1L1 PDGFRB AXL SHANK2 KCP NOL3 HPX NEURL1 WDR48 TSPAN14 SOCS1 CELF4 CLEC16A ADA TBC1D24 IRAK2 HSP90AA1 C1QTNF1 CYLD CYTH1 IQGAP3 GARNL3 C1QA ITFG2 SOX13 ARHGAP8 DAGLB STYXL1 BCL3 CBLC KANK2 APOE RAC2 C1QC C1QB FICD HSPB1 NKD1 CACNG5 LDLR ZBP1 SMAD7 SMAD3 TRADD LRSAM1 DAGLA TBX21 CDK5RAP3 CYTH4 UNC5B ZP3 MAPKBP1…
GO:0035556 intracellular signal transduction	0.00460522	79	1776	1.63432	http://amigo.geneontology.org/amigo/term/GO:0035556	TRPV4 PSD2 ILK RRP8 EPHA2 OTUD7B NDST1 CDC42 MAD1L1 PDGFRB AXL SHANK2 NOL3 SOCS1 CLEC16A ADA IRAK2 HSP90AA1 C1QTNF1 CYLD KPNB1 CYTH1 IQGAP3 GARNL3 BUB1B ITFG2 ARHGAP8 STYXL1 BCL3 CBLC KANK2 DOCK6 APOE HSPB1 SMAD3 TRADD CDK5RAP3 CYTH4 UNC5B MAPKBP1 TPCN2 CD74 SH2D3C DCHS1 SMPD1 PML FOXM1 RHNO1 SHC2 BRK1 NYAP1 ATF4 F11R SIPA1L3 PLAGL2 PUM1 IQSEC3 PLCB2 EDAR CAVIN3 TEAD4 EPHA8 ITPR1 DGKD MAP3K12 CYR…
GO:0023051 regulation of signaling	0.00728368	94	2260	1.52817	http://amigo.geneontology.org/amigo/term/GO:0023051	TRPV4 PSD2 ILK EPHA2 PRKCA OTUD7B NDST1 CDC42 MAD1L1 PDGFRB AXL SHANK2 TBC1D16 GRID2IP KCP NOL3 STXBP1 HPX NEURL1 TSPAN14 YWHAG SOCS1 CELF4 CLEC16A ADA IRAK2 HSP90AA1 C1QTNF1 CYLD ADGRB1 CYTH1 IQGAP3 GARNL3 ITFG2 SOX13 FBXL20 ARHGAP8 STYXL1 BCL3 CBLC KANK2 APOE FICD HSPB1 NKD1 CACNG5 LDLR ZBP1 SMAD7 SMAD3 TRADD CDK5RAP3 CYTH4 UNC5B ZP3 MAPKBP1 CD74 NECTIN2 SMPD1 PML FOXM1 TULP3 SHC2 VHL KCNJ11 PO…
GO:0048584 positive regulation of response to stimulus	0.00728368	67	1463	1.68261	http://amigo.geneontology.org/amigo/term/GO:0048584	TIGAR TRPV4 SKAP1 ILK PRKCA ZCWPW1 NDST1 CDC42 PCK1 NSMCE1 MAD1L1 PDGFRB AXL KCP HPX NEURL1 WDR48 TSPAN14 SOCS1 CLEC16A ADA HSP90AA1 C1QTNF1 CYLD IQGAP3 C1QA ARHGAP8 STYXL1 APOE RAC2 C1QC C1QB HSPB1 NKD1 LDLR ZBP1 TRADD LRSAM1 TBX21 CDK5RAP3 UNC5B ZP3 CD74 NECTIN2 PML FOXM1 SHC2 COLEC11 DUOX1 FAM168A F11R PLAGL2 PUM1 EDAR CAVIN3 EPHA8 DGKD MAP3K12 CYRIB NOD2 FGF23 SH3RF3 P2RY6 PRR5 ADRA2C RAC1 JRK
GO:0031325 positive regulation of cellular metabolic process	0.00738972	95	2302	1.51625	http://amigo.geneontology.org/amigo/term/GO:0031325	TIGAR TARBP2 SKAP1 TAF10 ILK RRP8 ZCWPW1 FAM20A CDC42 PCK1 PDGFRB RUFY4 HSF4 HPX NEURL1 WDR48 CSRNP1 VEZF1 MLYCD EEF2 SOCS1 PITX1 CELF4 IRF5 LAPTM5 PATL1 HSP90AA1 ADGRB1 IQGAP3 MYRF DAGLB BCL3 ANGPTL8 APOE SSBP3 CDX1 E2F4 LDLR SMAD7 SMAD3 LRSAM1 NIBAN2 FUBP3 OSBPL7 TBX21 CDK5RAP3 ZP3 STN1 CD74 CARD14 SMPD1 APBB1 FYCO1 PML ZNF609 FOXM1 EIF4A3 EXOSC5 DUOXA2 DUOXA1 FAM168A CCND2 NAT10 MEPCE GINS4 AT…
GO:0009887 animal organ morphogenesis	0.00909042	40	738	1.99139	http://amigo.geneontology.org/amigo/term/GO:0009887	TRPV4 TAF10 ILK EPHA2 FAM20A NDST1 CDC42 PLXND1 SP6 MATN1 WDR48 CSRNP1 FGF6 AQP3 PLXNA1 CDX1 E2F4 NKD1 SMAD7 SMAD3 MYLK2 DCHS1 PML TULP3 CCDC40 GAA EIF4A3 VHL DUOX2 RELT ATF4 EDAR TGFB1 CHAD CDSN PPP1R35 FOXF2 TMEM119 EPHB2 MEF2D

## Sheet: HALLIKAR_CNVRs_KEGG
HAL_CNVRS_KEGG_FDR<0.01
Pathway	FDR	nGenes	Pathway_Genes	Fold_Enrichment	URL	Genes
Path:bta04010 MAPK signaling pathway	0.00122828	23	287	2.94441	http://www.genome.jp/kegg-bin/show_pathway?bta04010	RAC1 PRKCA TGFB1 CACNA1G CACNA1I RAC2 CACNB1 TRADD MAP3K12 PLA2G4B ATF4 EPHA2 HSPB1 CACNG4 RELB PDGFRB FLNC CACNG5 FGF23 CDC42 FGF6 DUSP8 CACNG1
Path:bta04925 Aldosterone synthesis and secretion	0.0063827	11	93	4.34573	http://www.genome.jp/kegg-bin/show_pathway?bta04925	LDLR PRKCA CACNA1G CACNA1I ITPR1 PLCB2 ATF4 DAGLA CAMK2A DAGLB CALM1
